# Supplementary material for: Deprotonative C(sp 3)/C(sp 2)–H (Multi)Silylation of (Hetero)Arenes Mediated by NaTMP
Source: Angew Chem Int Ed Engl. 2026 Apr 9;65(21):e1774364. doi: 10.1002/anie.1774364 (PMC13182195; doi:10.1002/anie.1774364)
Supplement: Supplementary file 2 — Supporting File 2: anie72077‐sup‐0002‐Data.zip. [file ANIE-65-e1774364-s002.zip]

Archive with 1 entries (1 files):
- CIFs.cif
