# Supplementary material for: Deprotonative C(sp 3)/C(sp 2)–H (Multi)Silylation of (Hetero)Arenes Mediated by NaTMP
Source: Angew Chem Int Ed Engl. 2026 Apr 9;65(21):e1774364. doi: 10.1002/anie.1774364 (PMC13182195; doi:10.1002/anie.1774364)
Supplement: Supplementary file 2 — Supporting File 2: anie72077‐sup‐0002‐Data.zip. [file ANIE-65-e1774364-s002.zip › CIFs.cif]

data_25eh272_c2_absorption
_audit_creation_date               2025-11-11
_audit_creation_method
;
Olex2 1.5
(compiled 2025.07.13 svn.rb7424aed for OlexSys, GUI svn.r7314)
;
_shelx_SHELXL_version_number       '2018/3'
_audit_contact_author_address      ?
_audit_contact_author_email        ?
_audit_contact_author_name         ''
_audit_contact_author_phone        ?
_publ_contact_author_id_orcid      ?
_publ_section_references
;
Dolomanov, O.V., Bourhis, L.J., Gildea, R.J, Howard, J.A.K. & Puschmann, H.
 (2009), J. Appl. Cryst. 42, 339-341.

Sheldrick, G.M. (2015). Acta Cryst. A71, 3-8.

Sheldrick, G.M. (2015). Acta Cryst. C71, 3-8.
;
_chemical_name_common              ?
_chemical_name_systematic          ?
_chemical_formula_moiety           'C34 H50 Si2'
_chemical_formula_sum              'C34 H50 Si2'
_chemical_formula_weight           514.92
_chemical_melting_point            ?
_chemical_oxdiff_formula           C34H50Si2
loop_
  _atom_type_symbol
  _atom_type_description
  _atom_type_scat_dispersion_real
  _atom_type_scat_dispersion_imag
  _atom_type_scat_source
 'C' 'C' 0.0181 0.0091 'International Tables Vol C Tables 4.2.6.8 and 6.1.1.4'
 'H' 'H' 0.0000 0.0000 'International Tables Vol C Tables 4.2.6.8 and 6.1.1.4'
 'Si' 'Si' 0.2541 0.3302 'International Tables Vol C Tables 4.2.6.8 and 6.1.1.4'

_shelx_space_group_comment
;
The symmetry employed for this shelxl refinement is uniquely defined
by the following loop, which should always be used as a source of
symmetry information in preference to the above space-group names.
They are only intended as comments.
;
_space_group_crystal_system        monoclinic
_space_group_IT_number             14
_space_group_name_H-M_alt          'P 1 21/n 1'
_space_group_name_Hall             '-P 2yn'
loop_
  _space_group_symop_operation_xyz
 'x, y, z'
 '-x+1/2, y+1/2, -z+1/2'
 '-x, -y, -z'
 'x-1/2, -y-1/2, z-1/2'

_cell_length_a                     8.05030(10)
_cell_length_b                     15.00830(10)
_cell_length_c                     12.57050(10)
_cell_angle_alpha                  90
_cell_angle_beta                   95.1060(10)
_cell_angle_gamma                  90
_cell_volume                       1512.76(2)
_cell_formula_units_Z              2
_cell_measurement_reflns_used      43311
_cell_measurement_temperature      100.01(10)
_cell_measurement_theta_max        80.1590
_cell_measurement_theta_min        4.5690
_cell_oxdiff_angle_alpha           89.9777(9)
_cell_oxdiff_angle_beta            95.0888(9)
_cell_oxdiff_angle_gamma           89.9864(12)
_cell_oxdiff_length_a              8.05014(12)
_cell_oxdiff_length_b              15.0074(2)
_cell_oxdiff_length_c              12.57126(9)
_cell_oxdiff_measurement_reflns_used  43311
_cell_oxdiff_volume                1512.77(3)
_shelx_estimated_absorpt_T_max     0.805
_shelx_estimated_absorpt_T_min     0.747
_exptl_absorpt_coefficient_mu      1.194
_exptl_absorpt_correction_T_max    1.000
_exptl_absorpt_correction_T_min    0.402
_exptl_absorpt_correction_type     gaussian
_exptl_absorpt_process_details
;
CrysAlisPro 1.171.42.90a (Rigaku Oxford Diffraction, 2023)
Numerical absorption correction based on gaussian integration over
a multifaceted crystal model
Empirical absorption correction using spherical harmonics,
implemented in SCALE3 ABSPACK scaling algorithm.
;
_exptl_absorpt_special_details     ?
_exptl_crystal_colour              colourless
_exptl_crystal_colour_primary      colourless
_exptl_crystal_density_diffrn      1.130
_exptl_crystal_density_meas        ?
_exptl_crystal_density_method      ?
_exptl_crystal_description         block
_exptl_crystal_F_000               564
loop_
  _exptl_crystal_face_index_h
  _exptl_crystal_face_index_k
  _exptl_crystal_face_index_l
  _exptl_crystal_face_perp_dist
 5 4 -1 0.1133
 0 2 -1 0.1352
 -5 -1 -1 0.1097
 0 -2 1 0.1116
 -2 -2 -1 0.1131
 0 9 -2 0.1410
 2 8 4 0.1034
 -1 -7 -5 0.1038
 1 -8 -5 0.0967
 0 -1 2 0.0901
 0 1 -2 0.1345
 4 -1 -5 0.0936
 -2 1 0 0.1041
 -1 -7 6 0.0975
 -1 1 -1 0.1322
 -2 -1 -1 0.1023
 4 3 3 0.1275
 0 1 1 0.0868
 1 -5 -7 0.0925
 2 0 7 0.1045
 -3 6 5 0.0905
 0 0 1 0.0799
 2 5 -7 0.1292
 2 -6 5 0.1027
 -4 -7 2 0.1185
 2 0 -1 0.0992

_exptl_crystal_size_max            0.26
_exptl_crystal_size_mid            0.24
_exptl_crystal_size_min            0.19
loop_
  _exptl_oxdiff_crystal_face_indexfrac_h
  _exptl_oxdiff_crystal_face_indexfrac_k
  _exptl_oxdiff_crystal_face_indexfrac_l
  _exptl_oxdiff_crystal_face_x
  _exptl_oxdiff_crystal_face_y
  _exptl_oxdiff_crystal_face_z
 4.9995 4.0046 -0.9982 0.4417 -0.8814 0.3372
 0.0007 2.0001 -1.0010 0.0785 -0.1320 -0.1837
 -4.9985 -1.0047 -1.0033 -0.3626 0.6487 -0.6456
 -0.0007 -2.0001 1.0010 -0.0785 0.1320 0.1837
 -1.9999 -2.0024 -1.0007 -0.3164 0.2681 -0.2035
 0.0029 9.0011 -2.0041 0.5471 -0.4210 -0.6619
 2.0018 8.0046 3.9984 1.0169 -0.2485 0.0475
 -1.0018 -7.0039 -4.9982 -0.9750 0.0106 -0.0445
 0.9971 -8.0025 -4.9963 -0.9701 -0.2327 0.2699
 -0.0003 -0.9995 2.0006 0.0770 0.1699 0.1906
 0.0003 0.9995 -2.0006 -0.0770 -0.1699 -0.1906
 3.9983 -0.9986 -4.9972 -0.2998 -0.8643 0.2407
 -1.9990 0.9985 -0.0019 -0.0048 0.2433 -0.3144
 -1.0020 -7.0002 6.0029 -0.1226 0.7726 0.6797
 -0.9993 0.9990 -1.0012 -0.0409 0.0367 -0.2525
 -1.9996 -1.0022 -1.0011 -0.2384 0.2367 -0.2624
 3.9995 3.0049 3.0019 0.6322 -0.4356 0.5317
 0.0003 1.0005 0.9997 0.1555 0.0379 0.0069
 0.9981 -5.0026 -6.9978 -0.8911 -0.4654 -0.0386
 1.9992 0.0041 7.0021 0.6253 0.2103 0.7164
 -2.9970 6.0004 4.9957 0.7313 0.5701 -0.4075
 -0.0000 0.0003 1.0001 0.0775 0.0693 0.0658
 2.0010 5.0002 -7.0014 -0.0695 -0.9165 -0.5000
 1.9973 -5.9978 5.0045 0.0022 0.2600 0.9382
 -4.0008 -7.0040 2.0003 -0.5568 0.9075 0.0331
 1.9993 0.0013 -0.9987 0.0054 -0.3439 0.1896

_exptl_transmission_factor_max     ?
_exptl_transmission_factor_min     ?
_diffrn_reflns_av_R_equivalents    0.0493
_diffrn_reflns_av_unetI/netI       0.0127
_diffrn_reflns_Laue_measured_fraction_full  1.000
_diffrn_reflns_Laue_measured_fraction_max  1.000
_diffrn_reflns_limit_h_max         10
_diffrn_reflns_limit_h_min         -10
_diffrn_reflns_limit_k_max         18
_diffrn_reflns_limit_k_min         -18
_diffrn_reflns_limit_l_max         15
_diffrn_reflns_limit_l_min         -15
_diffrn_reflns_number              58731
_diffrn_reflns_point_group_measured_fraction_full  1.000
_diffrn_reflns_point_group_measured_fraction_max  1.000
_diffrn_reflns_theta_full          67.684
_diffrn_reflns_theta_max           74.455
_diffrn_reflns_theta_min           4.599
_diffrn_ambient_environment        N~2~
_diffrn_ambient_temperature        100.01(10)
_diffrn_detector                   'Hybrid Pixel Array Detector'
_diffrn_detector_area_resol_mean   10.0000
_diffrn_detector_type              HyPix
_diffrn_measured_fraction_theta_full  1.000
_diffrn_measured_fraction_theta_max  1.000
_diffrn_measurement_details
;
List of Runs (angles in degrees, time in seconds):

  # Type    Start    End  Width  t~exp~   \w     \q     \k     \f   Frames
--------------------------------------------------------------------------
  1  \w   -120.00 -31.00   0.50    0.30    --  -49.74 -74.00 -85.00  178
  2  \w   -120.00 -31.00   0.50    0.30    --  -49.74 -74.00 -85.00  178
  3  \w     32.00 121.00   0.50    0.30    --   49.74  74.00  42.00  178
  4  \w     32.00 121.00   0.50    0.30    --   49.74  74.00  42.00  178
  5  \w    -96.00 -18.00   0.50    0.60    --  -90.00  74.00  42.00  156
  6  \w   -161.00 -72.00   0.50    0.60    --  -90.00 -74.00 -85.00  178
  7  \w     93.00 177.00   0.50    0.60    --  111.50  74.00  42.00  168
  8  \w     41.00  96.00   0.50    0.60    --  111.50 -74.00 -85.00  110
  9  \w    -20.00  18.00   0.50    0.30    --   10.00 101.00 168.77   76
 10  \w    -16.00  18.00   0.50    0.30    --   14.00 101.00  82.76   68
 11  \w    -13.00  14.00   0.50    0.30    --   18.00 102.00  -9.15   54
 12  \w      1.00  27.00   0.50    0.30    --   30.00  98.00-127.55   52
 13  \w      9.00  43.00   0.50    0.30    --   34.00  90.00  82.73   68
 14  \w     12.00  42.00   0.50    0.30    --   38.00  91.00 -83.51   60
 15  \w     13.00  43.00   0.50    0.30    --   38.00  90.00 -32.83   60
 16  \w     12.00  42.00   0.50    0.30    --   38.00  91.00 124.21   60
 17  \w     27.00 117.00   0.50    0.30    --   46.00  76.00   8.29  180
 18  \w   -121.00 -45.00   0.50    0.30    --  -49.74 -19.00 -30.00  152
 19  \w    -68.00  22.00   0.50    0.30    --  -49.74  74.00  42.00  180
 20  \w    -68.00  22.00   0.50    0.30    --  -49.74  74.00  42.00  180
 21  \w   -121.00 -46.00   0.50    0.30    --  -49.74 -28.00  75.26  150
 22  \w     30.00 121.00   0.50    0.30    --   49.74  77.00 120.00  182
 23  \w    -21.00  62.00   0.50    0.30    --   49.74 -57.00 120.00  166
 24  \w    -22.00  26.00   0.50    0.30    --   49.74 -19.00 -60.00   96
 25  \w    -21.00  68.00   0.50    0.30    --   49.74 -74.00 -85.00  178
 26  \w     35.00 125.00   0.50    0.30    --   54.00  76.00 -90.45  180
 27  \w     36.00 125.00   0.50    0.30    --   54.00  74.00-128.70  178
 28  \w     36.00 125.00   0.50    0.30    --   54.00  74.00-128.70  178
 29  \w     41.00  68.00   0.50    0.30    --   58.00  71.00-102.48   54
 30  \w     39.00  65.00   0.50    0.30    --   58.00  77.00 138.93   52
 31  \w     40.00  67.00   0.50    0.30    --   58.00  75.00 174.39   54
 32  \w     95.00 120.00   0.50    0.30    --   58.00  71.00-102.48   50
 33  \w     97.00 128.00   0.50    0.30    --   58.00  76.00  61.59   62
 34  \w     40.00  65.00   0.50    0.30    --   58.00  76.00  61.59   50
 35  \w     43.00  69.00   0.50    0.30    --   62.00  76.00 -35.85   52
 36  \w     43.00  70.00   0.50    0.30    --   62.00  75.00  27.21   54
 37  \w     45.00  71.00   0.50    0.30    --   62.00  71.00 -48.66   52
 38  \w     44.00  69.00   0.50    0.30    --   62.00  76.00  -7.01   50
 39  \w    -81.00 -51.00   0.50    0.30    --  -66.00 -66.00-167.65   60
 40  \w     48.00  73.00   0.50    0.30    --   66.00  75.00 -22.11   50
 41  \w    108.00 135.00   0.50    0.30    --   66.00  75.00-177.09   54
 42  \w     47.00  73.00   0.50    0.30    --   66.00  77.00 -85.01   52
 43  \w     47.00  74.00   0.50    0.30    --   66.00  75.00-177.09   54
 44  \w    110.00 142.00   0.50    0.30    --   70.00  76.00  86.19   64
 45  \w    -80.00 -55.00   0.50    0.30    --  -70.00 -65.00   1.45   50
 46  \w     51.00  77.00   0.50    0.30    --   70.00  76.00  86.19   52
 47  \w     51.00  78.00   0.50    0.30    --   70.00  75.00 -99.74   54
 48  \w    -85.00 -58.00   0.50    0.30    --  -74.00 -70.00  87.65   54
 49  \w    -99.00 -60.00   0.50    0.30    --  -74.00 -64.00-169.84   78
 50  \w    -85.00 -58.00   0.50    0.30    --  -74.00 -70.00-127.78   54
 51  \w    -86.00 -60.00   0.50    0.30    --  -78.00 -72.00 142.47   52
 52  \w    -89.00 -62.00   0.50    0.30    --  -78.00 -69.00 -39.23   54
 53  \w    -90.00 -63.00   0.50    0.30    --  -78.00 -71.00  66.21   54
 54  \w    -88.00 -61.00   0.50    0.30    --  -78.00 -71.00 -96.31   54
 55  \w    -90.00 -63.00   0.50    0.30    --  -78.00 -69.00 -17.56   54
 56  \w    -90.00 -64.00   0.50    0.60    --  -82.00 -72.00 -60.18   52
 57  \w    -91.00 -64.00   0.50    0.60    --  -82.00 -72.00 119.70   54
 58  \w    -91.00 -64.00   0.50    0.60    --  -82.00 -73.00   5.38   54
 59  \w    -92.00 -65.00   0.50    0.60    --  -82.00 -72.00  40.21   54
 60  \w    -94.00 -68.00   0.50    0.60    --  -86.00 -74.00-149.44   52
 61  \w   -159.00-132.00   0.50    0.60    --  -90.00 -72.00-166.73   54
 62  \w    -96.00 -70.00   0.50    0.60    --  -90.00 -77.00-180.00   52
 63  \w   -100.00 -73.00   0.50    0.60    --  -90.00 -73.00 129.84   54
 64  \w   -106.00 -73.00   0.50    0.60    --  -90.00 -70.00-176.66   66
 65  \w   -105.00 -75.00   0.50    0.60    --  -90.00 -68.00-109.77   60
 66  \w   -106.00 -75.00   0.50    0.60    --  -90.00 -65.00  67.07   62
 67  \w    -95.00 -70.00   0.50    0.60    --  -90.00 -77.00 120.00   50
 68  \w   -101.00 -74.00   0.50    0.60    --  -90.00 -77.00 -30.00   54
 69  \w   -158.00-131.00   0.50    0.60    --  -90.00 -77.00 -30.00   54
 70  \w   -100.00 -73.00   0.50    0.60    --  -90.00 -73.00 -21.91   54
 71  \w   -101.00 -73.00   0.50    0.60    --  -90.00 -72.00 100.48   56
 72  \w    -99.00 -70.00   0.50    0.60    --  -90.00 -77.00 150.00   58
 73  \w   -146.00-119.00   0.50    0.60    --  -90.00 -77.00 150.00   54
 74  \w   -106.00 -74.00   0.50    0.60    --  -90.00 -72.00-128.51   64
 75  \w   -157.00-112.00   0.50    0.60    --  -90.00 -72.00-128.51   90
 76  \w   -100.00 -73.00   0.50    0.60    --  -90.00 -73.00  91.55   54
 77  \w    -98.00 -71.00   0.50    0.60    --  -90.00 -75.00  36.40   54
 78  \w   -161.00-134.00   0.50    0.60    --  -90.00 -73.00  91.55   54
 79  \w   -103.00 -76.00   0.50    0.60    --  -90.00 -63.00 -54.82   54
 80  \w    -98.00 -72.00   0.50    0.60    --  -90.00 -72.00-166.73   52
 81  \w   -102.00 -73.00   0.50    0.60    --  -90.00 -71.00  26.18   58
 82  \w   -149.00-122.00   0.50    0.60    --  -90.00 -71.00  26.18   54
 83  \w    -98.00 -71.00   0.50    0.60    --  -90.00 -76.00 166.76   54
 84  \w    -98.00 -72.00   0.50    0.60    --  -90.00 -72.00-120.37   52
 85  \w   -102.00 -75.00   0.50    0.60    --  -90.00 -69.00   9.38   54
 86  \w   -160.00-124.00   0.50    0.60    --  -90.00 -69.00   9.38   72
 87  \w    -99.00 -72.00   0.50    0.60    --  -90.00 -72.00  65.52   54
 88  \w   -104.00 -72.00   0.50    0.60    --  -90.00 -74.00 -80.71   64
 89  \w    -98.00 -72.00   0.50    0.60    --  -90.00 -72.00  -3.58   52
 90  \w    -98.00 -71.00   0.50    0.60    --  -90.00 -77.00 -60.00   54
 91  \w     96.00 162.00   0.50    0.60    --  111.50 125.00-120.00  132
 92  \w     86.00 111.00   0.50    0.60    --  111.50-125.00 -60.00   50
 93  \w     44.00  71.00   0.50    0.60    --  111.50-125.00 -60.00   54
 94  \w     42.00  87.00   0.50    0.60    --  111.50 -77.00  60.00   90
 95  \w    142.00 175.00   0.50    0.60    --  111.50  61.00 -30.00   66
 96  \w     98.00 139.00   0.50    0.60    --  111.50  61.00 -30.00   82
 97  \w     75.00 111.00   0.50    0.60    --  111.50-125.00-120.00   72
 98  \w    100.00 127.00   0.50    0.60    --  111.50  77.00   0.00   54
 99  \w    105.00 130.00   0.50    0.60    --  111.50  45.00-150.00   50
100  \w     45.00  72.00   0.50    0.60    --  111.50-125.00-120.00   54
101  \w     51.00 111.00   0.50    0.60    --  111.50-125.00  90.00  120
102  \w     43.00  74.00   0.50    0.60    --  111.50 -77.00 -90.00   62
103  \w     43.00  72.00   0.50    0.60    --  111.50 -77.00-150.00   58
104  \w    126.00 172.00   0.50    0.60    --  111.50 125.00 120.00   92
105  \w     51.00 111.00   0.50    0.60    --  111.50-125.00 150.00  120
106  \w     93.00 136.00   0.50    0.60    --  111.50  77.00  30.00   86
107  \w    116.00 174.00   0.50    0.60    --  111.50 125.00 -60.00  116
108  \w    108.00 162.00   0.50    0.60    --  111.50 125.00-150.00  108
109  \w    102.00 155.00   0.50    0.60    --  111.50  61.00-150.00  106
110  \w     95.00 177.00   0.50    0.60    --  111.50  77.00  60.00  164
111  \w     93.00 167.00   0.50    0.60    --  111.50  77.00 150.00  148
112  \w    143.00 176.00   0.50    0.60    --  111.50  77.00 -90.00   66
113  \w     58.00 104.00   0.50    0.60    --  111.50-125.00-180.00   92
114  \w    116.00 168.00   0.50    0.60    --  111.50  30.00 -60.00  104
115  \w     94.00 135.00   0.50    0.60    --  111.50  77.00 -90.00   82
116  \w    111.00 158.00   0.50    0.60    --  111.50 125.00 150.00   94
117  \w    142.00 176.00   0.50    0.60    --  111.50  45.00   0.00   68
118  \w    100.00 168.00   0.50    0.60    --  111.50  61.00  90.00  136
119  \w    105.00 139.00   0.50    0.60    --  111.50  45.00   0.00   68
120  \w    135.00 167.00   0.50    0.60    --  111.50  77.00-150.00   64
121  \w     94.00 177.00   0.50    0.60    --  111.50  77.00 -60.00  166
122  \w     93.00 129.00   0.50    0.60    --  111.50  77.00-150.00   72
123  \w     99.00 141.00   0.50    0.60    --  111.50  61.00 150.00   84
124  \w    152.00 177.00   0.50    0.60    --  111.50  61.00   0.00   50
125  \w     98.00 129.00   0.50    0.60    --  111.50  61.00   0.00   62
126  \w     78.00 106.00   0.50    0.60    --  111.50 -94.00  60.00   56
127  \w     80.00 107.00   0.50    0.60    --  111.50-106.00 166.36   54
128  \w     42.00  72.00   0.50    0.60    --  111.50 -77.00 150.00   60
129  \w     42.00  78.00   0.50    0.60    --  111.50 -77.00 -30.00   72
130  \w     77.00 109.00   0.50    0.60    --  111.50-125.00 -90.00   64
131  \w     43.00  70.00   0.50    0.60    --  111.50-125.00 -90.00   54
132  \w     47.00 111.00   0.50    0.60    --  111.50-125.00   0.00  128
133  \w     98.00 177.00   0.50    0.60    --  111.50  61.00-180.00  158
134  \w     98.00 144.00   0.50    0.60    --  111.50  61.00-120.00   92
135  \w    100.00 169.00   0.50    0.60    --  111.50  61.00  30.00  138
136  \w     75.00 111.00   0.50    0.60    --  111.50-125.00 -30.00   72
137  \w     58.00 110.00   0.50    0.60    --  111.50-125.00  60.00  104
138  \w     92.00 164.00   0.50    0.60    --  111.50  77.00-120.00  144
139  \w    134.00 177.00   0.50    0.60    --  111.50  77.00  90.00   86
140  \w    146.00 175.00   0.50    0.60    --  111.50  77.00 120.00   58
141  \w     92.00 129.00   0.50    0.60    --  111.50  77.00 120.00   74
142  \w     95.00 122.00   0.50    0.60    --  111.50  77.00  90.00   54
143  \w     98.00 162.00   0.50    0.60    --  111.50  61.00 120.00  128
144  \w     42.00 107.00   0.50    0.60    --  111.50-104.00 -98.94  130
;
_diffrn_measurement_device         'four-circle diffractometer'
_diffrn_measurement_device_type    'XtaLAB Synergy, Dualflex, HyPix'
_diffrn_measurement_method         '\w scans'
_diffrn_orient_matrix_type        
 'CrysAlisPro convention (1999,Acta A55,543-557)'
_diffrn_orient_matrix_UB_11        0.0413173000
_diffrn_orient_matrix_UB_12        0.0780189000
_diffrn_orient_matrix_UB_13        0.0774577000
_diffrn_orient_matrix_UB_21        -0.1373919000
_diffrn_orient_matrix_UB_22        -0.0312973000
_diffrn_orient_matrix_UB_23        0.0692837000
_diffrn_orient_matrix_UB_31        0.1277871000
_diffrn_orient_matrix_UB_32        -0.0589177000
_diffrn_orient_matrix_UB_33        0.0658542000
_diffrn_radiation_monochromator    mirror
_diffrn_radiation_probe            x-ray
_diffrn_radiation_type             'Cu K\a'
_diffrn_radiation_wavelength       1.54184
_diffrn_source                     'micro-focus sealed X-ray tube'
_diffrn_source_type                'PhotonJet (Cu) X-ray Source'
_reflns_Friedel_coverage           0.000
_reflns_Friedel_fraction_full      .
_reflns_Friedel_fraction_max       .
_reflns_number_gt                  3008
_reflns_number_total               3090
_reflns_special_details
;
 Reflections were merged by SHELXL according to the crystal
 class for the calculation of statistics and refinement.
 
 _reflns_Friedel_fraction is defined as the number of unique
 Friedel pairs measured divided by the number that would be
 possible theoretically, ignoring centric projections and
 systematic absences.
;
_reflns_threshold_expression       'I > 2\s(I)'
_computing_cell_refinement         'CrysAlisPro 1.171.42.90a (Rigaku OD, 2023)'
_computing_data_collection         'CrysAlisPro 1.171.42.90a (Rigaku OD, 2023)'
_computing_data_reduction          'CrysAlisPro 1.171.42.90a (Rigaku OD, 2023)'
_computing_molecular_graphics      'Olex2 1.5 (Dolomanov et al., 2009)'
_computing_publication_material    'Olex2 1.5 (Dolomanov et al., 2009)'
_computing_structure_refinement    'SHELXL 2018/3 (Sheldrick, 2015)'
_computing_structure_solution      'SHELXT 2018/2 (Sheldrick, 2018)'
_refine_diff_density_max           0.318
_refine_diff_density_min           -0.345
_refine_diff_density_rms           0.043
_refine_ls_extinction_coef         .
_refine_ls_extinction_method       none
_refine_ls_goodness_of_fit_ref     1.069
_refine_ls_hydrogen_treatment      refall
_refine_ls_matrix_type             full
_refine_ls_number_parameters       263
_refine_ls_number_reflns           3090
_refine_ls_number_restraints       0
_refine_ls_R_factor_all            0.0359
_refine_ls_R_factor_gt             0.0353
_refine_ls_restrained_S_all        1.069
_refine_ls_shift/su_max            0.000
_refine_ls_shift/su_mean           0.000
_refine_ls_structure_factor_coef   Fsqd
_refine_ls_weighting_details      
 'w=1/[\s^2^(Fo^2^)+(0.0522P)^2^+0.6591P] where P=(Fo^2^+2Fc^2^)/3'
_refine_ls_weighting_scheme        calc
_refine_ls_wR_factor_gt            0.0961
_refine_ls_wR_factor_ref           0.0965
_refine_special_details            ?
_olex2_refinement_description
;
;
_atom_sites_solution_hydrogens     difmap
_atom_sites_solution_primary       dual
_atom_sites_solution_secondary     ?
loop_
  _atom_site_label
  _atom_site_type_symbol
  _atom_site_fract_x
  _atom_site_fract_y
  _atom_site_fract_z
  _atom_site_U_iso_or_equiv
  _atom_site_adp_type
  _atom_site_occupancy
  _atom_site_site_symmetry_order
  _atom_site_calc_flag
  _atom_site_refinement_flags_posn
  _atom_site_refinement_flags_adp
  _atom_site_refinement_flags_occupancy
  _atom_site_disorder_assembly
  _atom_site_disorder_group
 Si1 Si 0.23735(4) 0.29615(2) 0.66799(2) 0.01960(12) Uani 1 1 d . . . . .
 C4 C 0.46406(15) 0.47551(8) 0.95498(9) 0.0183(3) Uani 1 1 d . . . . .
 C5 C 0.29663(15) 0.44505(8) 0.95194(9) 0.0191(3) Uani 1 1 d . . . . .
 C7 C 0.32420(15) 0.37327(8) 0.77875(9) 0.0207(3) Uani 1 1 d . . . . .
 C3 C 0.56020(15) 0.45592(8) 0.86850(9) 0.0199(3) Uani 1 1 d . . . . .
 C6 C 0.23015(16) 0.39533(8) 0.86401(10) 0.0208(3) Uani 1 1 d . . . . .
 C15 C 0.35442(17) 0.31672(9) 0.54569(10) 0.0235(3) Uani 1 1 d . . . . .
 C8 C 0.48861(16) 0.40527(8) 0.78283(10) 0.0216(3) Uani 1 1 d . . . . .
 C12 C 0.00327(16) 0.31351(9) 0.64919(10) 0.0225(3) Uani 1 1 d . . . . .
 C2 C 0.72881(16) 0.48872(8) 0.87310(10) 0.0221(3) Uani 1 1 d . . . . .
 C1 C 0.79663(16) 0.53560(8) 0.95828(10) 0.0213(3) Uani 1 1 d . . . . .
 C17 C 0.32618(19) 0.24185(10) 0.46150(11) 0.0275(3) Uani 1 1 d . . . . .
 C13 C -0.08744(18) 0.24243(10) 0.57809(12) 0.0301(3) Uani 1 1 d . . . . .
 C9 C 0.28047(17) 0.17675(9) 0.71141(10) 0.0257(3) Uani 1 1 d . . . . .
 C14 C -0.05246(18) 0.40688(10) 0.61168(12) 0.0295(3) Uani 1 1 d . . . . .
 C10 C 0.1808(2) 0.14679(10) 0.80380(12) 0.0330(3) Uani 1 1 d . . . . .
 C16 C 0.3222(2) 0.40862(10) 0.49329(12) 0.0321(3) Uani 1 1 d . . . . .
 C11 C 0.4682(2) 0.16110(10) 0.74008(13) 0.0325(3) Uani 1 1 d . . . . .
 H6 H 0.116(2) 0.3750(11) 0.8652(12) 0.024(4) Uiso 1 1 d . . . . .
 H1 H 0.910(2) 0.5592(11) 0.9605(12) 0.024(4) Uiso 1 1 d . . . . .
 H12 H -0.034(2) 0.3049(11) 0.7206(14) 0.031(4) Uiso 1 1 d . . . . .
 H2 H 0.7921(19) 0.4760(11) 0.8136(13) 0.027(4) Uiso 1 1 d . . . . .
 H10A H 0.201(2) 0.1827(13) 0.8644(15) 0.035(4) Uiso 1 1 d . . . . .
 H8 H 0.559(2) 0.3931(10) 0.7264(13) 0.025(4) Uiso 1 1 d . . . . .
 H15 H 0.472(2) 0.3142(12) 0.5714(14) 0.040(5) Uiso 1 1 d . . . . .
 H13A H -0.059(2) 0.1803(12) 0.6038(14) 0.035(4) Uiso 1 1 d . . . . .
 H14A H -0.171(2) 0.4136(11) 0.6131(13) 0.031(4) Uiso 1 1 d . . . . .
 H9 H 0.245(2) 0.1399(12) 0.6492(13) 0.030(4) Uiso 1 1 d . . . . .
 H11A H 0.507(2) 0.1952(13) 0.8009(16) 0.045(5) Uiso 1 1 d . . . . .
 H14B H 0.008(2) 0.4508(12) 0.6532(14) 0.037(5) Uiso 1 1 d . . . . .
 H11B H 0.533(2) 0.1775(12) 0.6863(15) 0.035(4) Uiso 1 1 d . . . . .
 H17A H 0.355(2) 0.1866(13) 0.4889(14) 0.036(5) Uiso 1 1 d . . . . .
 H16A H 0.401(2) 0.4201(13) 0.4424(15) 0.044(5) Uiso 1 1 d . . . . .
 H14C H -0.033(2) 0.4162(12) 0.5369(15) 0.039(5) Uiso 1 1 d . . . . .
 H17B H 0.216(2) 0.2394(13) 0.4347(15) 0.040(5) Uiso 1 1 d . . . . .
 H13B H -0.206(2) 0.2513(12) 0.5769(14) 0.037(4) Uiso 1 1 d . . . . .
 H16B H 0.211(3) 0.4122(13) 0.4548(16) 0.047(5) Uiso 1 1 d . . . . .
 H10B H 0.058(2) 0.1484(12) 0.7847(14) 0.037(5) Uiso 1 1 d . . . . .
 H17C H 0.389(2) 0.2539(13) 0.4026(15) 0.043(5) Uiso 1 1 d . . . . .
 H10C H 0.212(2) 0.0865(14) 0.8236(15) 0.046(5) Uiso 1 1 d . . . . .
 H16C H 0.333(2) 0.4532(15) 0.5442(17) 0.052(6) Uiso 1 1 d . . . . .
 H13C H -0.056(2) 0.2471(13) 0.5044(16) 0.045(5) Uiso 1 1 d . . . . .
 H11C H 0.491(3) 0.1001(14) 0.7555(16) 0.052(6) Uiso 1 1 d . . . . .

loop_
  _atom_site_aniso_label
  _atom_site_aniso_U_11
  _atom_site_aniso_U_22
  _atom_site_aniso_U_33
  _atom_site_aniso_U_23
  _atom_site_aniso_U_13
  _atom_site_aniso_U_12
 Si1 0.0249(2) 0.01671(19) 0.01648(19) -0.00224(11) -0.00212(13) -0.00132(12)
 C4 0.0231(6) 0.0137(5) 0.0173(6) 0.0016(4) -0.0025(5) 0.0014(4)
 C5 0.0234(6) 0.0151(5) 0.0181(6) 0.0015(4) -0.0023(4) 0.0014(4)
 C7 0.0266(6) 0.0165(5) 0.0180(6) -0.0003(4) -0.0035(5) -0.0007(5)
 C3 0.0240(6) 0.0166(6) 0.0184(6) 0.0005(4) -0.0016(5) 0.0007(4)
 C6 0.0236(6) 0.0176(6) 0.0204(6) 0.0005(4) -0.0032(5) -0.0009(5)
 C15 0.0277(7) 0.0223(6) 0.0203(6) -0.0033(5) 0.0001(5) -0.0007(5)
 C8 0.0262(6) 0.0199(6) 0.0183(6) -0.0016(5) -0.0001(5) 0.0006(5)
 C12 0.0273(6) 0.0221(6) 0.0177(6) -0.0016(5) -0.0008(5) -0.0021(5)
 C2 0.0239(6) 0.0211(6) 0.0212(6) -0.0012(5) 0.0014(5) -0.0003(5)
 C1 0.0219(6) 0.0199(6) 0.0217(6) 0.0000(5) -0.0007(5) -0.0007(5)
 C17 0.0360(8) 0.0264(7) 0.0200(6) -0.0051(5) 0.0026(6) -0.0009(6)
 C13 0.0296(7) 0.0305(7) 0.0286(7) -0.0065(6) -0.0062(6) -0.0052(6)
 C9 0.0343(7) 0.0191(6) 0.0228(6) -0.0015(5) -0.0019(5) 0.0009(5)
 C14 0.0302(7) 0.0259(7) 0.0319(7) 0.0005(6) -0.0001(6) 0.0028(5)
 C10 0.0441(9) 0.0239(7) 0.0309(7) 0.0050(6) 0.0024(6) -0.0017(6)
 C16 0.0475(9) 0.0224(7) 0.0281(7) -0.0006(5) 0.0127(7) -0.0025(6)
 C11 0.0383(8) 0.0270(7) 0.0315(7) 0.0012(6) -0.0011(6) 0.0092(6)

_geom_special_details
;
 All esds (except the esd in the dihedral angle between two l.s. planes)
 are estimated using the full covariance matrix.  The cell esds are taken
 into account individually in the estimation of esds in distances, angles
 and torsion angles; correlations between esds in cell parameters are only
 used when they are defined by crystal symmetry.  An approximate (isotropic)
 treatment of cell esds is used for estimating esds involving l.s. planes.
;
loop_
  _geom_bond_atom_site_label_1
  _geom_bond_atom_site_label_2
  _geom_bond_distance
  _geom_bond_site_symmetry_2
  _geom_bond_publ_flag
 Si1 C7 1.8956(12) . ?
 Si1 C15 1.8986(13) . ?
 Si1 C12 1.8962(14) . ?
 Si1 C9 1.8963(14) . ?
 C4 C4 1.428(2) 3_667 ?
 C4 C5 1.4205(17) . ?
 C4 C3 1.4201(17) . ?
 C5 C6 1.3999(17) . ?
 C5 C1 1.4396(17) 3_667 ?
 C7 C6 1.4057(18) . ?
 C7 C8 1.4046(18) . ?
 C3 C8 1.3998(17) . ?
 C3 C2 1.4402(17) . ?
 C6 H6 0.970(16) . ?
 C15 C17 1.5465(17) . ?
 C15 C16 1.5405(19) . ?
 C15 H15 0.977(19) . ?
 C8 H8 0.966(16) . ?
 C12 C13 1.5343(17) . ?
 C12 C14 1.5329(18) . ?
 C12 H12 0.978(17) . ?
 C2 C1 1.3548(18) . ?
 C2 H2 0.960(16) . ?
 C1 H1 0.978(16) . ?
 C17 H17A 0.920(19) . ?
 C17 H17B 0.92(2) . ?
 C17 H17C 0.95(2) . ?
 C13 H13A 1.007(18) . ?
 C13 H13B 0.959(18) . ?
 C13 H13C 0.98(2) . ?
 C9 C10 1.537(2) . ?
 C9 C11 1.540(2) . ?
 C9 H9 0.979(17) . ?
 C14 H14A 0.959(18) . ?
 C14 H14B 0.949(19) . ?
 C14 H14C 0.977(19) . ?
 C10 H10A 0.936(19) . ?
 C10 H10B 0.994(18) . ?
 C10 H10C 0.97(2) . ?
 C16 H16A 0.95(2) . ?
 C16 H16B 0.98(2) . ?
 C16 H16C 0.92(2) . ?
 C11 H11A 0.95(2) . ?
 C11 H11B 0.921(19) . ?
 C11 H11C 0.95(2) . ?

loop_
  _geom_angle_atom_site_label_1
  _geom_angle_atom_site_label_2
  _geom_angle_atom_site_label_3
  _geom_angle
  _geom_angle_site_symmetry_1
  _geom_angle_site_symmetry_3
  _geom_angle_publ_flag
 C7 Si1 C15 108.56(6) . . ?
 C7 Si1 C12 107.77(6) . . ?
 C7 Si1 C9 108.63(6) . . ?
 C12 Si1 C15 115.86(6) . . ?
 C12 Si1 C9 108.67(6) . . ?
 C9 Si1 C15 107.18(6) . . ?
 C5 C4 C4 120.23(14) . 3_667 ?
 C3 C4 C4 120.21(14) . 3_667 ?
 C3 C4 C5 119.55(11) . . ?
 C4 C5 C1 118.28(11) . 3_667 ?
 C6 C5 C4 119.20(11) . . ?
 C6 C5 C1 122.49(11) . 3_667 ?
 C6 C7 Si1 121.02(9) . . ?
 C8 C7 Si1 121.36(9) . . ?
 C8 C7 C6 117.47(11) . . ?
 C4 C3 C2 118.32(11) . . ?
 C8 C3 C4 119.09(11) . . ?
 C8 C3 C2 122.59(11) . . ?
 C5 C6 C7 122.25(12) . . ?
 C5 C6 H6 116.9(9) . . ?
 C7 C6 H6 120.9(9) . . ?
 Si1 C15 H15 105.3(11) . . ?
 C17 C15 Si1 112.50(9) . . ?
 C17 C15 H15 106.1(11) . . ?
 C16 C15 Si1 114.52(9) . . ?
 C16 C15 C17 110.43(11) . . ?
 C16 C15 H15 107.3(11) . . ?
 C7 C8 H8 121.6(9) . . ?
 C3 C8 C7 122.41(12) . . ?
 C3 C8 H8 116.0(10) . . ?
 Si1 C12 H12 104.2(10) . . ?
 C13 C12 Si1 113.16(9) . . ?
 C13 C12 H12 106.0(10) . . ?
 C14 C12 Si1 115.11(9) . . ?
 C14 C12 C13 110.20(11) . . ?
 C14 C12 H12 107.4(10) . . ?
 C3 C2 H2 117.7(10) . . ?
 C1 C2 C3 121.42(12) . . ?
 C1 C2 H2 120.9(10) . . ?
 C5 C1 H1 117.1(9) 3_667 . ?
 C2 C1 C5 121.52(12) . 3_667 ?
 C2 C1 H1 121.4(9) . . ?
 C15 C17 H17A 112.5(11) . . ?
 C15 C17 H17B 110.9(12) . . ?
 C15 C17 H17C 109.9(12) . . ?
 H17A C17 H17B 107.7(16) . . ?
 H17A C17 H17C 109.2(15) . . ?
 H17B C17 H17C 106.4(16) . . ?
 C12 C13 H13A 111.9(10) . . ?
 C12 C13 H13B 109.4(11) . . ?
 C12 C13 H13C 110.5(11) . . ?
 H13A C13 H13B 109.5(14) . . ?
 H13A C13 H13C 107.3(15) . . ?
 H13B C13 H13C 108.1(15) . . ?
 Si1 C9 H9 105.7(10) . . ?
 C10 C9 Si1 113.55(10) . . ?
 C10 C9 C11 110.25(12) . . ?
 C10 C9 H9 107.7(10) . . ?
 C11 C9 Si1 111.24(10) . . ?
 C11 C9 H9 108.1(9) . . ?
 C12 C14 H14A 110.7(10) . . ?
 C12 C14 H14B 110.0(11) . . ?
 C12 C14 H14C 111.1(11) . . ?
 H14A C14 H14B 112.4(14) . . ?
 H14A C14 H14C 104.2(14) . . ?
 H14B C14 H14C 108.2(15) . . ?
 C9 C10 H10A 112.3(11) . . ?
 C9 C10 H10B 112.6(10) . . ?
 C9 C10 H10C 109.1(11) . . ?
 H10A C10 H10B 106.4(15) . . ?
 H10A C10 H10C 107.9(15) . . ?
 H10B C10 H10C 108.4(16) . . ?
 C15 C16 H16A 110.7(12) . . ?
 C15 C16 H16B 111.8(11) . . ?
 C15 C16 H16C 110.5(13) . . ?
 H16A C16 H16B 106.9(16) . . ?
 H16A C16 H16C 108.0(17) . . ?
 H16B C16 H16C 108.9(16) . . ?
 C9 C11 H11A 110.7(12) . . ?
 C9 C11 H11B 113.1(11) . . ?
 C9 C11 H11C 111.0(12) . . ?
 H11A C11 H11B 106.3(16) . . ?
 H11A C11 H11C 108.1(17) . . ?
 H11B C11 H11C 107.4(16) . . ?

loop_
  _geom_torsion_atom_site_label_1
  _geom_torsion_atom_site_label_2
  _geom_torsion_atom_site_label_3
  _geom_torsion_atom_site_label_4
  _geom_torsion
  _geom_torsion_site_symmetry_1
  _geom_torsion_site_symmetry_2
  _geom_torsion_site_symmetry_3
  _geom_torsion_site_symmetry_4
  _geom_torsion_publ_flag
 Si1 C7 C6 C5 173.74(9) . . . . ?
 Si1 C7 C8 C3 -174.35(9) . . . . ?
 C4 C4 C5 C6 -178.47(13) 3_667 . . . ?
 C4 C4 C5 C1 -0.4(2) 3_667 . . 3_667 ?
 C4 C4 C3 C8 177.88(13) 3_667 . . . ?
 C4 C4 C3 C2 -1.7(2) 3_667 . . . ?
 C4 C5 C6 C7 0.88(18) . . . . ?
 C4 C3 C8 C7 0.34(18) . . . . ?
 C4 C3 C2 C1 1.33(18) . . . . ?
 C5 C4 C3 C8 -1.29(17) . . . . ?
 C5 C4 C3 C2 179.15(11) . . . . ?
 C7 Si1 C15 C17 165.16(9) . . . . ?
 C7 Si1 C15 C16 -67.67(11) . . . . ?
 C7 Si1 C12 C13 -168.40(9) . . . . ?
 C7 Si1 C12 C14 63.64(11) . . . . ?
 C7 Si1 C9 C10 68.33(11) . . . . ?
 C7 Si1 C9 C11 -56.74(11) . . . . ?
 C3 C4 C5 C6 0.70(17) . . . . ?
 C3 C4 C5 C1 178.77(11) . . . 3_667 ?
 C3 C2 C1 C5 -0.10(19) . . . 3_667 ?
 C6 C7 C8 C3 1.17(18) . . . . ?
 C15 Si1 C7 C6 158.31(10) . . . . ?
 C15 Si1 C7 C8 -26.32(12) . . . . ?
 C15 Si1 C12 C13 69.82(11) . . . . ?
 C15 Si1 C12 C14 -58.14(11) . . . . ?
 C15 Si1 C9 C10 -174.56(10) . . . . ?
 C15 Si1 C9 C11 60.37(11) . . . . ?
 C8 C7 C6 C5 -1.80(18) . . . . ?
 C8 C3 C2 C1 -178.21(12) . . . . ?
 C12 Si1 C7 C6 32.10(11) . . . . ?
 C12 Si1 C7 C8 -152.53(10) . . . . ?
 C12 Si1 C15 C17 -73.49(11) . . . . ?
 C12 Si1 C15 C16 53.68(12) . . . . ?
 C12 Si1 C9 C10 -48.66(11) . . . . ?
 C12 Si1 C9 C11 -173.72(9) . . . . ?
 C2 C3 C8 C7 179.88(11) . . . . ?
 C1 C5 C6 C7 -177.10(11) 3_667 . . . ?
 C9 Si1 C7 C6 -85.46(11) . . . . ?
 C9 Si1 C7 C8 89.90(11) . . . . ?
 C9 Si1 C15 C17 48.00(11) . . . . ?
 C9 Si1 C15 C16 175.17(10) . . . . ?
 C9 Si1 C12 C13 -50.86(11) . . . . ?
 C9 Si1 C12 C14 -178.83(9) . . . . ?

_shelx_res_file
;
TITL 25eh272_c2_absorption_a.res in P2(1)/n
    25eh272_c2_absorption.res
    created by SHELXL-2018/3 at 17:39:36 on 11-Nov-2025
REM Old TITL 25EH272_C2_absorption in P2(1)/n
REM SHELXT solution in P2(1)/n: R1 0.114, Rweak 0.017, Alpha 0.019
REM <I/s> 1.702 for 134 systematic absences, Orientation as input
REM Formula found by SHELXT: C17 Si
CELL 1.54184 8.0503 15.0083 12.5705 90 95.106 90
ZERR 2 0.0001 0.0001 0.0001 0 0.001 0
LATT 1
SYMM 0.5-X,0.5+Y,0.5-Z
SFAC C H Si
UNIT 68 100 4

L.S. 12
PLAN  10
SIZE 0.19 0.24 0.26
TEMP -173
CONF
BOND
list 4
fmap 2 53
ACTA
MORE -1
BOND $H
REM <olex2.extras>
REM <HklSrc "%.\\25EH272_C2_absorption.hkl">
REM </olex2.extras>

WGHT    0.052200    0.659100
FVAR       0.72713
SI1   3    0.237350    0.296152    0.667989    11.00000    0.02490    0.01671 =
         0.01648   -0.00224   -0.00212   -0.00132
C4    1    0.464060    0.475511    0.954976    11.00000    0.02314    0.01367 =
         0.01733    0.00157   -0.00247    0.00139
C5    1    0.296631    0.445052    0.951936    11.00000    0.02344    0.01506 =
         0.01814    0.00147   -0.00234    0.00139
C7    1    0.324196    0.373265    0.778747    11.00000    0.02660    0.01650 =
         0.01803   -0.00025   -0.00346   -0.00069
C3    1    0.560201    0.455923    0.868503    11.00000    0.02402    0.01659 =
         0.01845    0.00049   -0.00160    0.00072
C6    1    0.230150    0.395334    0.864007    11.00000    0.02365    0.01759 =
         0.02039    0.00047   -0.00320   -0.00087
C15   1    0.354424    0.316718    0.545694    11.00000    0.02770    0.02227 =
         0.02028   -0.00335    0.00006   -0.00072
C8    1    0.488606    0.405269    0.782835    11.00000    0.02617    0.01989 =
         0.01826   -0.00155   -0.00010    0.00061
C12   1    0.003270    0.313509    0.649194    11.00000    0.02726    0.02213 =
         0.01768   -0.00159   -0.00084   -0.00208
C2    1    0.728810    0.488720    0.873097    11.00000    0.02391    0.02113 =
         0.02121   -0.00116    0.00141   -0.00028
C1    1    0.796625    0.535596    0.958279    11.00000    0.02187    0.01991 =
         0.02165   -0.00001   -0.00071   -0.00068
C17   1    0.326175    0.241845    0.461505    11.00000    0.03597    0.02642 =
         0.02004   -0.00513    0.00256   -0.00093
C13   1   -0.087437    0.242425    0.578086    11.00000    0.02957    0.03046 =
         0.02856   -0.00652   -0.00622   -0.00522
C9    1    0.280469    0.176754    0.711412    11.00000    0.03433    0.01915 =
         0.02280   -0.00147   -0.00187    0.00087
C14   1   -0.052458    0.406882    0.611677    11.00000    0.03023    0.02591 =
         0.03191    0.00051   -0.00008    0.00275
C10   1    0.180770    0.146787    0.803801    11.00000    0.04408    0.02392 =
         0.03094    0.00498    0.00239   -0.00166
C16   1    0.322226    0.408621    0.493291    11.00000    0.04753    0.02241 =
         0.02809   -0.00056    0.01268   -0.00250
C11   1    0.468192    0.161097    0.740076    11.00000    0.03831    0.02697 =
         0.03148    0.00120   -0.00106    0.00916
H6    2    0.115882    0.375023    0.865180    11.00000    0.02383
H1    2    0.910069    0.559225    0.960512    11.00000    0.02374
H12   2   -0.033509    0.304894    0.720579    11.00000    0.03065
H2    2    0.792075    0.476020    0.813625    11.00000    0.02676
H10A  2    0.201305    0.182745    0.864367    11.00000    0.03495
H8    2    0.559365    0.393111    0.726363    11.00000    0.02544
H15   2    0.472443    0.314204    0.571376    11.00000    0.04022
H13A  2   -0.058691    0.180259    0.603773    11.00000    0.03470
H14A  2   -0.170746    0.413608    0.613100    11.00000    0.03088
H9    2    0.245027    0.139891    0.649202    11.00000    0.02985
H11A  2    0.507195    0.195151    0.800921    11.00000    0.04511
H14B  2    0.008359    0.450770    0.653237    11.00000    0.03740
H11B  2    0.532580    0.177465    0.686269    11.00000    0.03530
H17A  2    0.355084    0.186594    0.488877    11.00000    0.03591
H16A  2    0.400518    0.420126    0.442449    11.00000    0.04427
H14C  2   -0.033296    0.416239    0.536867    11.00000    0.03911
H17B  2    0.216046    0.239403    0.434712    11.00000    0.04012
H13B  2   -0.205515    0.251334    0.576898    11.00000    0.03654
H16B  2    0.210534    0.412198    0.454773    11.00000    0.04698
H10B  2    0.058322    0.148427    0.784701    11.00000    0.03684
H17C  2    0.388755    0.253858    0.402593    11.00000    0.04254
H10C  2    0.211925    0.086528    0.823586    11.00000    0.04646
H16C  2    0.332672    0.453159    0.544183    11.00000    0.05160
H13C  2   -0.056279    0.247118    0.504371    11.00000    0.04479
H11C  2    0.490516    0.100120    0.755507    11.00000    0.05238
HKLF 4


REM  25eh272_c2_absorption_a.res in P2(1)/n
REM wR2 = 0.0965, GooF = S = 1.069, Restrained GooF = 1.069 for all data
REM R1 = 0.0353 for 3008 Fo > 4sig(Fo) and 0.0359 for all 3090 data
REM 263 parameters refined using 0 restraints

END

WGHT      0.0520      0.6605

REM Highest difference peak  0.318,  deepest hole -0.345,  1-sigma level  0.043
Q1    1   0.2883  0.3439  0.7270  11.00000  0.05    0.32
Q2    1   0.2780  0.2350  0.6993  11.00000  0.05    0.29
Q3    1   0.0960  0.3020  0.6452  11.00000  0.05    0.28
Q4    1   0.5000  0.5000  1.0000  10.50000  0.05    0.27
Q5    1   0.3051  0.3136  0.5947  11.00000  0.05    0.27
Q6    1   0.5199  0.4403  0.8200  11.00000  0.05    0.27
Q7    1  -0.0364  0.2775  0.6125  11.00000  0.05    0.25
Q8    1   0.3333  0.3614  0.5238  11.00000  0.05    0.25
Q9    1   0.6491  0.4661  0.8720  11.00000  0.05    0.25
Q10   1   0.2489  0.4574  0.9904  11.00000  0.05    0.24
;
_shelx_res_checksum                5598
_shelx_hkl_file
;
   0   0   1    0.87    0.29
   0   0   1    0.81    0.29
   0   0  -1    0.51    0.14
   0   0   1    0.72    0.17
   0   0   1    0.62    0.17
   0   0   2    3.75    0.36
   0   0   2    3.33    0.35
   0   0  -2    3.58    0.40
   0   0   2    4.23    0.72
   0   0   2    3.87    0.72
   0   0  -2    3.08    0.37
   0   0   2    3.33    0.46
   0   0   2    4.36    0.38
   0   0   2    3.12    0.47
   0   0  -2    5.42    0.51
   0   0  -3    1.07    0.40
   0   0   3    1.49    0.39
   0   0   3    1.38    0.37
   0   0  -3    1.14    0.44
   0   0   3    1.45    0.86
   0   0   3    1.24    0.89
   0   0  -3    0.94    0.40
   0   0   3    1.45    0.55
   0   0   3    1.06    0.50
   0   0  -3    1.11    0.56
   0   0  -4    4.89    0.56
   0   0   4    4.78    0.70
   0   0  -4    5.50    0.67
   0   0   4    4.44    0.44
   0   0   4    5.89    0.66
   0   0   4    4.67    0.60
   0   0  -4    5.02    0.66
   0   0  -4    4.66    0.76
   0   0  -4   10.08    0.97
   0   0  -4    8.78    0.91
   0   0   4    9.24    0.92
   0   0  -4    5.41    0.67
   0   0   4    9.51    0.93
   0   0  -4    4.01    0.73
   0   0  -5   -0.03    0.37
   0   0  -5    0.30    0.52
   0   0   5    0.30    0.28
   0   0   5    0.32    0.44
   0   0   5    0.44    0.46
   0   0  -5    0.45    0.65
   0   0  -5    0.50    0.54
   0   0  -5    1.57    0.81
   0   0  -5    0.53    0.78
   0   0  -5    0.51    0.50
   0   0  -5    0.54    0.73
   0   0   5    1.22    0.72
   0   0   5    0.21    0.68
   0   0  -6  341.61    9.41
   0   0  -6  333.56    9.53
   0   0   6  319.89    9.14
   0   0   6  361.97    9.59
   0   0   6  356.08    9.58
   0   0  -6  339.13    9.91
   0   0  -6  337.82    9.95
   0   0  -6  340.28    9.94
   0   0  -6  317.61    9.38
   0   0   6  357.23   10.20
   0   0   6  362.86   10.22
   0   0  -6  345.60    9.76
   0   0  -7   -0.17    0.88
   0   0  -7    0.89    1.06
   0   0  -7    1.17    1.04
   0   0  -7    0.18    0.56
   0   0   7    0.86    0.82
   0   0  -7    0.30    0.72
   0   0   7    2.05    0.71
   0   0   7    2.19    0.71
   0   0   7    0.26    0.50
   0   0  -7    0.31    0.34
   0   0   7    1.85    0.99
   0   0   7    0.99    0.91
   0   0  -7    0.20    0.83
   0   0  -7    0.20    0.53
   0   0  -7    0.67    0.65
   0   0  -8   57.73    3.29
   0   0   8   60.07    2.87
   0   0   8   56.23    2.84
   0   0  -8   64.70    3.21
   0   0  -8   58.20    2.16
   0   0   8   55.85    2.47
   0   0  -8   59.65    3.38
   0   0  -8   59.51    3.37
   0   0   8   62.55    3.52
   0   0  -8   60.64    3.19
   0   0   8   65.09    3.58
   0   0  -8   54.26    2.97
   0   0   8   58.73    2.68
   0   0  -8   56.25    2.85
   0   0   9    0.57    0.85
   0   0  -9    0.73    1.17
   0   0  -9    1.87    1.16
   0   0   9   -0.56    1.16
   0   0  -9   -0.71    1.11
   0   0   9    0.66    1.10
   0   0   9    0.84    0.72
   0   0   9    0.55    1.05
   0   0  -9    0.07    0.79
   0   0   9    0.68    1.27
   0   0   9    0.15    0.74
   0   0  -9    0.15    0.86
   0   0  -9    0.34    0.44
   0   0   9    0.66    0.62
   0   0  -9   -0.66    1.30
   0   0  -9    0.58    1.18
   0   0  -9    0.62    0.59
   0   0   9    0.35    0.59
   0   0 -10  596.11   16.78
   0   0  10  584.32   17.57
   0   0  10  605.32   17.68
   0   0 -10  559.08   16.57
   0   0  10  629.09   16.06
   0   0  10  561.56   15.76
   0   0 -10  591.88   17.25
   0   0  10  519.72   14.94
   0   0  10  558.46   15.33
   0   0 -10  488.81   16.04
   0   0  10  596.29   15.73
   0   0 -10  587.92   15.26
   0   0  10  542.71   15.23
   0   0 -10  582.40   17.17
   0   0 -10  570.85   17.08
   0   0 -10  590.88   15.19
   0   0  10  614.85   15.98
   0   0  11    1.22    0.82
   0   0 -11   -0.35    1.03
   0   0 -11    0.58    1.30
   0   0  11    0.11    1.15
   0   0  11    0.57    1.21
   0   0 -11    0.77    1.15
   0   0  11    0.58    0.96
   0   0  11    0.31    1.05
   0   0 -11   -0.20    1.11
   0   0  11    0.41    0.85
   0   0  11    0.95    1.40
   0   0 -11    0.40    0.76
   0   0  11    2.56    0.81
   0   0 -11   -0.20    1.34
   0   0 -11    0.51    1.39
   0   0  11   -0.42    0.96
   0   0 -11   -0.10    0.95
   0   0 -11    0.54    0.74
   0   0  12  249.92    7.90
   0   0  12  265.73    8.18
   0   0 -12  241.39    9.06
   0   0  12  228.20    7.32
   0   0  12  262.76    7.93
   0   0  12  261.63    7.94
   0   0 -12  247.75    7.44
   0   0  12  256.88    8.03
   0   0 -12  246.91    8.80
   0   0 -12  265.63    7.79
   0   0 -12  240.77    7.30
   0   0  12  243.62    9.45
   0   0  12  235.06    9.37
   0   0 -12  218.62    8.79
   0   0 -12  227.98    8.52
   0   0 -12  247.18    9.17
   0   0 -12  236.47    9.03
   0   0  12  214.27    7.21
   0   0  13    0.27    0.69
   0   0  13    0.51    0.94
   0   0  13   -0.53    1.03
   0   0  13    0.10    1.17
   0   0  13    0.19    0.85
   0   0 -13    0.38    0.66
   0   0 -13   -0.05    0.77
   0   0 -13   -0.37    0.63
   0   0  14    2.64    0.89
   0   0 -14    2.79    0.95
   0   0 -14    1.71    0.77
   0   0  14    2.01    0.90
   0   0  14    2.77    0.84
   0   0 -14    2.39    0.90
   0   0  14    3.14    0.95
   0   0  14    1.74    0.59
   0   0 -15    0.23    0.65
   0   0  15    0.35    0.62
   0   0 -15    0.32    0.70
   0   0  15    0.23    0.56
   0   0 -15    0.30    0.57
   0   0  15    0.38    0.50
   0   1   0    0.22    0.08
   0  -1   0    0.12    0.11
   0   1   1 1151.34   28.23
   0   1   1 1136.25   28.22
   0   1   1 1338.87   28.29
   0  -1  -1 1120.62   28.15
   0   1   1 1094.41   28.23
   0   1   1 1099.87   28.23
   0   1  -1 1265.24   28.20
   0  -1   1 1179.80   28.32
   0  -1   2 1714.22   42.05
   0   1  -2 1691.03   41.80
   0   1  -2 1701.31   41.97
   0   1   2 1721.89   42.15
   0   1   2 1885.67   41.95
   0  -1   2 1685.47   41.87
   0   1   2 1905.92   41.96
   0  -1   2 1831.60   42.14
   0  -1   2 1860.20   42.16
   0  -1   2 1735.34   41.94
   0  -1  -2 1698.42   41.83
   0   1   2 1715.25   42.15
   0   1  -2 1663.07   41.93
   0   1   2 1646.63   42.17
   0   1   2 1658.33   42.17
   0  -1   3   63.88    2.19
   0  -1   3   70.61    2.26
   0   1   3   66.33    2.06
   0   1   3   64.32    2.04
   0  -1   3   62.48    1.86
   0  -1   3   67.88    2.23
   0   1  -3   63.81    2.14
   0   1  -3   63.45    1.89
   0   1   3   63.18    2.30
   0   1  -3   61.55    2.02
   0  -1   3   62.53    1.97
   0  -1  -3   60.73    2.19
   0   1   3   55.81    2.06
   0   1   3   59.84    2.26
   0   1  -3   60.68    2.01
   0   1  -3   64.23    2.29
   0   1  -3   63.74    2.28
   0   1   3   63.72    2.47
   0   1   3   63.37    2.46
   0   1  -4  116.92    3.77
   0  -1   4  115.30    3.79
   0  -1  -4  109.28    3.48
   0   1   4  125.56    3.61
   0   1   4  122.41    3.59
   0  -1   4  126.00    3.80
   0  -1   4  131.69    3.85
   0   1  -4  119.74    3.70
   0  -1  -4  116.55    3.83
   0   1   4  119.32    3.95
   0  -1  -4  111.62    3.52
   0  -1  -4  115.90    3.69
   0  -1  -4  117.07    3.75
   0   1  -4  113.71    3.55
   0   1  -4  120.56    3.84
   0  -1  -4  115.36    3.85
   0  -1   4  114.42    3.39
   0   1   4  121.00    3.98
   0   1  -4  116.18    3.53
   0   1  -4  117.89    3.87
   0   1  -4  114.43    3.85
   0   1  -5   15.36    1.20
   0  -1  -5   15.27    1.04
   0  -1   5   16.17    1.19
   0   1   5   16.38    1.07
   0  -1   5   16.71    1.21
   0   1   5   16.77    1.08
   0   1   5   18.15    1.43
   0   1  -5   16.47    1.24
   0  -1  -5   15.10    1.32
   0   1   5   14.79    1.03
   0   1  -5   15.03    1.08
   0  -1  -5   16.07    1.04
   0  -1  -5   14.75    1.16
   0  -1  -5   16.67    1.34
   0   1  -5   16.01    1.30
   0   1  -5   14.86    1.07
   0   1  -5   15.20    1.08
   0   1   5   17.86    1.42
   0   1  -5   16.51    1.37
   0   1  -5   17.57    1.41
   0   1  -6   57.60    2.84
   0   1  -6   57.35    2.82
   0  -1  -6   58.18    2.44
   0   1  -6   54.90    2.72
   0   1   6   56.47    2.31
   0   1  -6   56.79    2.63
   0   1  -6   56.18    2.41
   0   1   6   61.35    2.98
   0   1  -6   58.65    2.64
   0   1   6   64.10    3.02
   0  -1  -6   59.63    2.79
   0  -1  -6   59.06    2.63
   0   1  -6   57.44    2.49
   0   1   6   55.31    2.26
   0  -1  -6   58.53    2.85
   0   1  -6   57.42    2.75
   0  -1   6   60.97    2.66
   0   1   6   61.64    2.49
   0  -1   6   63.37    2.71
   0   1   6   65.77    2.53
   0  -1  -6   57.63    2.07
   0   1   7  156.23    5.05
   0   1   7  154.49    5.03
   0  -1   7  163.98    5.39
   0  -1   7  160.80    5.33
   0   1  -7  159.90    5.66
   0   1  -7  155.45    5.64
   0   1  -7  147.14    4.26
   0  -1   7  147.03    4.55
   0  -1  -7  141.15    4.26
   0   1  -7  156.21    5.03
   0   1  -7  154.29    5.35
   0  -1  -7  140.47    5.14
   0   1  -7  152.28    5.47
   0  -1  -7  134.60    4.88
   0   1   7  147.07    4.79
   0  -1  -7  150.38    5.56
   0   1  -7  159.25    5.57
   0   1   7  157.36    5.82
   0   1  -7  159.41    5.34
   0   1   7  164.78    5.89
   0  -1  -7  148.57    5.41
   0   1  -7  157.54    5.16
   0  -1  -7  154.00    5.33
   0  -1  -7  147.67    4.48
   0  -1  -8  137.62    5.13
   0   1  -8  135.31    4.86
   0   1   8  139.74    5.66
   0  -1  -8  133.94    5.20
   0   1  -8  136.31    5.05
   0   1   8  138.77    5.63
   0   1  -8  135.10    5.33
   0  -1  -8  134.51    5.39
   0   1   8  120.99    4.53
   0   1   8  122.84    4.58
   0  -1  -8  138.48    4.23
   0  -1  -8  117.31    3.82
   0  -1   8  124.79    4.17
   0   1   8  123.46    4.35
   0   1  -8  128.85    3.95
   0   1  -8  143.23    5.53
   0   1  -8  137.56    5.42
   0  -1  -8  134.06    4.15
   0   1   8  130.96    4.49
   0  -1  -8  118.14    4.74
   0  -1  -8  115.75    4.50
   0   1  -8  125.31    5.07
   0   1  -8  121.26    4.89
   0   1   9   27.06    1.92
   0  -1   9   26.74    1.90
   0   1   9   29.73    1.95
   0  -1   9   27.07    2.05
   0   1   9   23.98    1.88
   0  -1  -9   27.80    2.24
   0   1  -9   27.96    2.25
   0   1   9   27.47    2.54
   0   1   9   25.04    2.46
   0  -1  -9   26.20    2.28
   0   1  -9   27.51    2.24
   0   1   9   26.81    1.72
   0   1   9   27.88    1.98
   0  -1   9   27.16    1.99
   0  -1   9   26.17    1.85
   0  -1  -9   27.58    2.38
   0   1  -9   26.87    2.40
   0  -1  -9   28.94    2.47
   0   1   9   27.88    2.62
   0  -1   9   27.00    1.65
   0  -1   9   26.51    1.72
   0   1   9   26.88    1.70
   0   1   9   26.90    1.74
   0  -1  -9   28.54    1.65
   0   1   9   25.43    1.70
   0   1  -9   26.60    1.43
   0  -1   9   23.90    1.55
   0   1  -9   28.20    2.49
   0   1  -9   28.86    2.53
   0  -1  -9   27.39    1.59
   0  -1  -9   24.73    1.97
   0   1  -9   22.69    2.08
   0   1   9   26.47    1.96
   0  -1 -10  536.68   15.20
   0   1  10  586.39   15.67
   0  -1 -10  589.25   16.89
   0   1 -10  622.46   17.11
   0   1  10  578.21   17.66
   0  -1 -10  581.08   16.97
   0   1  10  575.58   17.64
   0  -1 -10  570.23   17.24
   0   1 -10  568.06   16.68
   0   1  10  638.07   16.26
   0  -1  10  652.85   16.36
   0  -1  10  618.92   16.06
   0   1 -10  584.40   17.49
   0   1  10  619.62   18.05
   0  -1 -10  593.94   17.32
   0   1  10  556.36   15.47
   0  -1  10  565.74   15.56
   0  -1  10  557.87   15.36
   0   1 -10  529.53   16.60
   0  -1 -10  471.03   15.93
   0   1  10  590.67   15.89
   0  -1 -10  601.12   15.46
   0   1 -10  567.52   14.98
   0   1  10  549.36   15.56
   0  -1  10  541.65   15.23
   0   1 -10  581.60   17.28
   0   1 -10  594.71   17.36
   0   1 -10  603.11   15.42
   0  -1 -10  592.65   15.36
   0  -1 -10  615.51   15.77
   0   1  10  559.02   15.48
   0   1  10  607.52   16.10
   0  -1  10  627.43   16.18
   0  -1  11  984.56   26.16
   0   1 -11 1088.80   27.96
   0  -1 -11 1008.30   27.70
   0  -1 -11  979.29   27.67
   0   1 -11  998.13   27.84
   0   1 -11  967.20   27.35
   0  -1 -11 1011.47   28.15
   0   1  11 1003.67   28.57
   0   1  11 1002.79   28.58
   0   1  11 1138.46   27.03
   0   1  11 1029.61   26.74
   0  -1  11 1149.36   27.10
   0  -1  11 1070.53   26.67
   0  -1 -11 1006.66   28.04
   0   1 -11 1024.39   28.34
   0  -1  11 1000.89   26.15
   0   1  11  972.93   26.05
   0  -1  11  965.33   25.83
   0   1  11 1046.84   26.58
   0   1 -11  835.37   27.00
   0  -1 -11 1042.64   26.10
   0   1 -11 1069.64   26.18
   0   1  11  966.77   26.13
   0  -1  11  911.39   25.68
   0   1 -11 1019.68   28.17
   0   1 -11 1025.73   28.22
   0  -1 -11 1089.59   26.48
   0   1 -11 1073.19   26.06
   0  -1 -11 1035.58   25.99
   0  -1  11 1093.05   26.85
   0   1  11 1077.34   26.82
   0  -1  12    4.54    0.96
   0  -1  12    4.52    1.15
   0   1  12    3.95    1.15
   0   1  12    5.74    1.34
   0   1 -12    4.92    1.40
   0  -1 -12    4.96    1.29
   0  -1  12    4.46    0.98
   0   1  12    6.10    1.49
   0  -1 -12    4.94    0.96
   0   1 -12    5.44    1.00
   0   1  12    6.21    1.03
   0   1 -12    4.81    1.37
   0  -1 -12    4.99    1.55
   0   1  12    4.49    1.50
   0  -1 -12    6.47    1.50
   0   1  12    4.37    1.44
   0   1 -12    4.10    1.33
   0   1 -12    5.70    1.60
   0   1 -12    6.56    1.68
   0   1  12    6.14    1.35
   0  -1  12    3.48    0.94
   0  -1  12    6.80    1.33
   0   1  12    4.65    1.19
   0   1 -12    4.88    1.17
   0   1 -12    3.49    0.87
   0  -1 -12    5.93    1.14
   0  -1 -12    4.12    0.89
   0   1 -13   49.86    2.35
   0  -1 -13   44.34    2.25
   0  -1  13   39.58    2.17
   0   1 -13   45.99    2.45
   0  -1 -13   48.95    2.54
   0   1 -13   44.81    2.19
   0  -1 -13   48.15    3.42
   0  -1 -13   48.96    2.23
   0   1  13   49.87    2.67
   0   1  13   49.90    2.68
   0   1  13   50.88    2.67
   0  -1  13   49.80    2.55
   0  -1  13   50.85    2.66
   0   1  13   53.79    2.75
   0  -1  14  169.91    5.52
   0  -1 -14  169.58    5.20
   0   1  14  172.73    5.29
   0  -1  14  160.23    5.07
   0   1  14  166.95    5.22
   0   1 -14  156.28    4.88
   0   1 -14  167.65    5.20
   0  -1 -14  163.47    5.19
   0   1  14  173.12    5.35
   0   1 -14  154.26    4.83
   0  -1  14  174.59    5.35
   0  -1 -14  162.37    5.03
   0  -1 -15    8.95    0.93
   0   1 -15    9.31    0.92
   0  -1  15    8.98    0.91
   0   1  15    9.20    0.91
   0  -1  15    6.89    0.71
   0   1  15    8.08    0.81
   0  -1 -15   10.79    0.99
   0   1 -15   10.40    0.93
   0   1 -15    9.61    0.69
   0   1  15    8.91    0.91
   0  -1 -15   10.03    0.89
   0  -2   0  422.93   10.30
   0   2   0  400.13   10.50
   0  -2   0  436.37   10.50
   0   2   0  427.55   10.40
   0  -2   0  421.66   10.42
   0   2   1 1772.68   46.04
   0  -2   1 1953.07   46.07
   0   2  -1 1997.74   46.30
   0  -2  -1 1896.92   46.04
   0  -2   1 1914.42   46.09
   0  -2   1 1921.33   46.08
   0   2  -1 1973.79   46.05
   0   2  -1 1974.02   46.05
   0  -2  -1 1890.30   46.04
   0  -2   1 1901.05   46.05
   0   2   1 1836.18   46.05
   0   2   1 1870.59   46.18
   0   2   1 2111.05   46.25
   0  -2  -1 1886.02   46.20
   0   2   2 1340.55   33.16
   0  -2   2 1363.01   33.16
   0   2  -2 1374.54   33.11
   0  -2  -2 1323.09   33.00
   0   2   2 1329.79   33.17
   0  -2   2 1391.25   33.18
   0   2  -2 1363.31   32.93
   0  -2   2 1358.22   33.14
   0  -2  -2 1347.87   33.19
   0  -2   2 1368.00   33.18
   0   2  -2 1334.67   33.13
   0   2  -2 1335.43   33.13
   0   2   2 1348.66   33.20
   0  -2  -2 1305.88   33.12
   0  -2   2 1332.76   33.21
   0  -2  -2 1328.97   33.13
   0  -2   2 1374.13   33.35
   0   2  -2 1447.06   33.09
   0   2  -3 1894.74   45.65
   0   2   3 1891.25   45.89
   0  -2  -3 1850.41   45.47
   0  -2   3 1925.57   45.92
   0  -2   3 1870.30   45.59
   0  -2   3 2069.21   46.03
   0   2   3 2021.23   45.61
   0  -2   3 2115.36   46.08
   0   2   3 2065.93   45.63
   0  -2  -3 1731.28   45.83
   0   2  -3 1905.66   45.34
   0  -2   3 1960.04   45.95
   0   2   3 1867.34   45.91
   0   2  -3 1899.35   45.59
   0   2   3 1817.60   45.83
   0   2  -3 1862.19   45.42
   0  -2   3 1830.01   45.68
   0  -2  -3 1840.50   45.87
   0  -2   3 1879.05   45.98
   0   2  -3 1895.44   45.83
   0  -2   3 1892.89   46.00
   0  -2  -3 1822.10   45.80
   0  -2  -3 1836.92   45.81
   0   2  -3 1866.08   45.81
   0   2  -3 1444.00   45.73
   0   2  -4    6.04    0.69
   0  -2   4    5.99    0.84
   0   2   4    4.39    0.91
   0  -2   4    7.06    0.83
   0   2   4    5.85    0.59
   0   2   4    6.08    0.60
   0   2   4    5.22    0.42
   0  -2   4    6.83    0.83
   0   2   4    4.42    0.74
   0   2   4    4.65    0.76
   0  -2  -4    5.73    0.86
   0   2  -4    5.94    0.49
   0  -2   4    5.64    0.84
   0   2  -4    8.07    0.78
   0  -2  -4    6.05    0.70
   0   2   4    4.52    0.76
   0   2  -4    6.46    0.61
   0   2   4    5.48    0.80
   0   2  -4    5.83    0.74
   0   2  -4    5.70    0.86
   0   2  -4    6.76    0.95
   0  -2  -4    6.20    0.88
   0  -2  -4    5.10    0.86
   0   2  -4    6.30    0.80
   0  -2  -4    5.14    0.40
   0   2  -5  526.31   13.54
   0  -2  -5  495.92   13.35
   0  -2  -5  453.80   12.95
   0   2  -5  538.65   14.07
   0   2   5  553.01   14.26
   0   2  -5  533.54   13.67
   0  -2   5  553.10   14.27
   0   2   5  562.88   14.26
   0  -2   5  553.46   14.26
   0  -2  -5  542.14   14.06
   0  -2  -5  517.58   13.81
   0   2   5  500.34   13.67
   0   2  -5  534.50   13.91
   0   2  -5  497.13   13.41
   0   2   5  549.10   13.57
   0  -2   5  588.22   14.17
   0  -2   5  586.24   14.11
   0   2   5  552.09   13.56
   0   2  -5  530.91   14.02
   0   2  -5  537.70   14.03
   0  -2  -5  526.39   14.03
   0  -2  -5  527.72   14.02
   0  -2  -6  119.07    3.64
   0  -2   6  135.20    4.58
   0  -2   6  129.49    4.49
   0   2   6  124.87    4.04
   0   2   6  127.05    4.07
   0  -2  -6  118.79    3.67
   0   2   6  112.04    3.89
   0   2  -6  119.31    4.55
   0  -2   6  112.33    3.86
   0   2   6  118.65    3.88
   0  -2  -6  112.91    3.86
   0   2  -6  124.16    4.51
   0  -2   6  124.84    4.74
   0   2  -6  123.97    4.22
   0  -2   6  123.97    4.73
   0   2   6  126.38    4.72
   0  -2  -6  130.05    4.58
   0   2   6  128.70    4.74
   0  -2  -6  127.91    4.36
   0   2   6  118.03    4.10
   0   2  -6  122.55    4.43
   0   2  -6  119.98    4.03
   0  -2   6  121.34    3.77
   0  -2  -6  127.91    4.61
   0   2  -6  129.12    4.60
   0  -2  -6  120.34    4.52
   0   2  -6  123.78    4.55
   0  -2  -7   27.65    1.36
   0   2   7   25.80    1.56
   0   2   7   25.32    1.56
   0  -2  -7   25.46    1.35
   0  -2   7   22.47    1.24
   0  -2  -7   23.64    1.46
   0  -2   7   25.89    1.63
   0  -2  -7   24.09    1.65
   0   2   7   26.26    1.61
   0   2  -7   23.98    1.92
   0   2  -7   25.39    1.90
   0   2   7   25.77    2.09
   0   2   7   27.25    2.13
   0  -2   7   28.75    2.18
   0   2  -7   24.66    1.76
   0  -2   7   27.81    2.17
   0  -2  -7   28.61    2.08
   0   2  -7   27.19    1.76
   0  -2  -7   26.40    1.86
   0   2  -7   23.35    1.88
   0  -2   7   21.65    1.21
   0   2  -7   24.70    1.63
   0   2  -7   26.86    2.08
   0  -2  -7   28.10    2.10
   0   2  -7   27.31    2.09
   0  -2  -7   25.59    2.05
   0  -2  -8  459.29   11.94
   0  -2  -8  468.68   13.15
   0   2  -8  496.76   13.02
   0   2   8  489.50   13.88
   0  -2   8  476.37   13.90
   0  -2  -8  467.06   13.36
   0   2  -8  464.86   12.85
   0   2   8  496.88   13.95
   0  -2   8  481.19   13.90
   0   2   8  483.96   13.88
   0   2  -8  472.72   13.74
   0   2  -8  465.97   13.32
   0  -2  -8  452.22   13.47
   0  -2  -8  458.52   13.33
   0   2   8  409.49   12.27
   0   2   8  415.15   12.26
   0  -2  -8  472.60   12.01
   0   2  -8  445.25   11.63
   0  -2   8  420.03   11.77
   0   2  -8  473.37   13.55
   0  -2  -8  468.19   13.45
   0  -2  -8  472.55   13.52
   0   2  -8  476.22   13.51
   0   2  -8  453.22   12.50
   0  -2  -8  415.37   12.50
   0  -2   8  458.31   12.35
   0   2   8  459.40   12.31
   0  -2  -8  368.19   12.02
   0   2  -8  443.75   13.31
   0   2   9  192.90    6.38
   0  -2   9  231.84    6.94
   0   2   9  212.81    6.91
   0   2  -9  216.64    7.20
   0  -2  -9  210.78    7.45
   0   2   9  221.59    8.18
   0  -2   9  220.87    8.19
   0  -2  -9  215.21    7.89
   0  -2  -9  196.69    7.52
   0  -2   9  228.70    8.27
   0   2  -9  215.06    7.24
   0   2   9  215.16    8.10
   0  -2  -9  195.08    6.28
   0   2   9  207.50    6.54
   0  -2   9  213.01    6.76
   0   2   9  230.55    7.04
   0  -2   9  234.13    7.12
   0   2   9  214.09    8.14
   0  -2  -9  194.87    7.50
   0  -2  -9  205.71    7.79
   0   2  -9  214.48    7.68
   0   2  -9  215.48    8.02
   0  -2   9  213.09    6.55
   0   2   9  201.95    6.42
   0  -2   9  218.96    6.60
   0   2   9  210.74    6.53
   0  -2  -9  208.68    6.32
   0   2  -9  211.31    6.11
   0  -2   9  198.32    6.11
   0   2   9  204.56    6.62
   0   2  -9  215.79    7.84
   0  -2  -9  209.14    7.75
   0  -2  -9  207.61    7.75
   0   2  -9  221.22    7.91
   0  -2  -9  222.28    6.61
   0  -2  -9  212.94    6.30
   0   2  -9  205.19    7.62
   0   2   9  214.24    6.74
   0  -2   9  214.44    6.77
   0  -2  -9  167.80    6.63
   0  -2  10    0.57    0.89
   0   2  10    0.62    0.91
   0   2 -10    0.43    1.07
   0   2 -10    1.68    1.08
   0   2  10    0.73    1.14
   0  -2  10    1.69    1.22
   0  -2 -10    0.98    1.28
   0  -2  10    0.42    1.14
   0   2  10    0.31    1.15
   0  -2 -10    1.74    1.33
   0  -2  10    1.75    0.88
   0  -2 -10    1.02    0.85
   0   2  10    1.41    0.73
   0  -2 -10    1.99    0.87
   0  -2  10    0.63    0.84
   0   2  10    1.74    1.03
   0  -2  10    0.84    0.97
   0   2  10    2.41    1.37
   0  -2 -10    1.60    1.14
   0   2  10    1.12    0.83
   0  -2  10    1.38    0.93
   0  -2  10    1.01    0.67
   0   2  10    0.97    0.77
   0  -2 -10    0.81    0.73
   0   2 -10    2.36    0.62
   0   2  10    0.89    0.83
   0   2 -10    1.22    1.34
   0   2 -10    0.37    1.27
   0  -2 -10    0.74    1.35
   0  -2 -10    1.03    1.39
   0   2  10    0.10    1.25
   0   2 -10    0.78    0.94
   0  -2 -10    0.23    0.69
   0  -2 -10    0.42    0.85
   0   2  11   32.60    2.33
   0  -2  11   33.94    2.34
   0   2 -11   33.71    2.79
   0  -2  11   31.40    3.00
   0  -2 -11   32.62    2.82
   0   2  11   32.24    2.99
   0  -2 -11   34.27    3.05
   0  -2  11   31.54    2.95
   0   2  11   34.78    3.07
   0  -2  11   31.88    2.06
   0  -2 -11   32.06    1.97
   0  -2  11   30.94    2.20
   0   2  11   35.68    2.44
   0  -2 -11   32.16    2.71
   0   2  11   30.89    3.06
   0  -2  11   29.16    2.01
   0  -2  11   32.88    1.93
   0   2  11   31.27    2.01
   0  -2  11   32.44    2.31
   0   2  11   34.23    2.33
   0   2  11   36.68    2.45
   0  -2 -11   31.00    1.96
   0   2 -11   35.74    2.08
   0   2 -11   29.81    1.65
   0   2  11   31.92    2.11
   0   2 -11   32.32    1.94
   0  -2 -11   33.56    1.96
   0  -2 -11   32.60    2.18
   0  -2 -11   34.02    2.96
   0   2 -11   31.70    2.90
   0   2 -11   34.02    2.96
   0  -2 -11   34.34    2.97
   0  -2  11   27.60    1.97
   0  -2  12  702.45   17.66
   0   2  12  689.94   17.65
   0  -2 -12  672.45   19.13
   0   2 -12  669.32   18.62
   0  -2  12  599.87   19.12
   0  -2  12  586.00   19.08
   0   2 -12  575.64   18.24
   0   2  12  617.21   19.15
   0  -2 -12  584.26   18.80
   0   2  12  624.30   19.20
   0  -2  12  594.28   16.83
   0  -2 -12  606.65   16.64
   0  -2  12  614.35   16.67
   0  -2  12  660.68   17.42
   0   2  12  681.53   17.45
   0   2  12  665.45   17.39
   0  -2 -12  641.25   16.89
   0   2 -12  673.25   17.01
   0   2  12  626.90   17.00
   0   2 -12  665.01   16.88
   0  -2 -12  682.39   17.31
   0   2  12  673.45   17.64
   0   2  12  701.93   17.79
   0  -2  12  659.62   17.34
   0  -2 -12  605.77   18.71
   0  -2 -12  600.88   18.72
   0   2 -12  626.70   18.80
   0   2 -12  623.92   18.76
   0  -2 -12  597.67   18.40
   0  -2  12  566.37   16.77
   0   2 -13   40.76    2.10
   0   2  13   45.87    2.54
   0  -2  13   48.87    2.57
   0   2 -13   43.87    2.19
   0  -2 -13   45.46    2.46
   0  -2 -13   44.58    2.39
   0   2 -13   41.17    2.08
   0   2 -13   46.58    2.41
   0  -2 -13   43.34    3.23
   0   2 -13   34.70    2.74
   0  -2  13   35.09    1.93
   0  -2 -13   40.05    2.14
   0  -2  13   49.05    2.69
   0   2  13   45.92    2.53
   0  -2  13   41.31    2.29
   0   2  13   47.52    2.68
   0   2  13   45.65    2.46
   0  -2  13   45.82    2.48
   0   2  13   46.68    2.55
   0   2 -14    7.04    0.86
   0  -2 -14    8.23    1.13
   0   2  14    7.82    1.08
   0  -2  14    8.28    1.10
   0   2  14    8.43    1.14
   0   2 -14    9.44    0.95
   0   2  14    5.58    0.83
   0  -2  14    9.07    1.12
   0  -2 -14    7.94    1.12
   0   2 -14    8.22    1.03
   0  -2 -14    8.54    1.06
   0   2 -14    5.67    0.77
   0  -2  14    7.84    0.96
   0   2  14    9.49    1.13
   0  -2 -14    8.45    0.96
   0  -2  14    9.17    1.14
   0  -2  15    0.09    0.56
   0   2  15    0.60    0.57
   0   2 -15    0.13    0.63
   0  -2 -15    0.40    0.65
   0   2  15   -0.33    0.54
   0  -2  15    0.03    0.49
   0  -2  15    0.26    0.48
   0  -2 -15   -0.06    0.62
   0   2  15   -0.44    0.55
   0  -2 -15    0.02    0.70
   0   2 -15    0.27    0.61
   0   3   0    1.86    0.51
   0   3   0    0.98    0.38
   0  -3   0    0.77    0.32
   0  -3   0    1.05    0.35
   0  -3   0    1.02    0.38
   0  -3   0    0.65    0.42
   0  -3   0    0.90    0.30
   0  -3  -1 5484.63  127.71
   0   3  -1 5543.07  127.69
   0  -3  -1 5431.58  127.54
   0   3   1 5122.02  127.25
   0  -3   1 5228.78  127.26
   0   3   1 5056.08  127.25
   0  -3   1 5057.54  127.26
   0  -3  -1 5242.09  127.64
   0   3   1 5221.82  127.54
   0   3   1 5539.95  127.64
   0   3   1 5161.99  127.75
   0   3  -1 5590.61  127.47
   0   3  -1 5421.39  127.26
   0  -3  -1 5328.58  127.26
   0  -3  -1 5227.12  127.25
   0   3  -1 5419.46  127.25
   0   3  -2 3626.71   85.35
   0   3   2 3433.91   84.72
   0   3  -2 3765.50   85.01
   0  -3   2 3453.43   85.02
   0  -3  -2 3510.01   85.08
   0   3   2 3437.45   85.16
   0   3   2 3434.95   85.02
   0  -3   2 3562.55   85.25
   0   3  -2 3485.68   84.72
   0   3   2 3467.10   85.02
   0  -3   2 3506.39   85.05
   0  -3  -2 3647.77   85.24
   0  -3  -2 3590.71   85.11
   0  -3  -2 3423.99   85.22
   0  -3   2 3483.48   85.26
   0   3  -2 3558.84   84.99
   0  -3  -2 3517.31   85.00
   0   3  -2 3529.83   84.99
   0  -3  -2 3458.91   84.99
   0   3  -3  284.01    7.67
   0   3  -3  280.03    7.25
   0   3  -3  278.22    7.62
   0  -3   3  268.09    7.39
   0   3  -3  260.44    7.28
   0   3   3  269.92    7.38
   0   3   3  258.27    7.41
   0  -3   3  268.56    7.36
   0   3   3  304.58    7.60
   0  -3  -3  267.04    7.15
   0   3   3  264.68    7.38
   0  -3   3  276.20    7.42
   0   3  -3  262.46    7.00
   0  -3  -3  267.94    7.50
   0   3   3  254.74    7.50
   0  -3  -3  269.59    7.42
   0   3  -3  266.41    7.20
   0   3   3  267.00    7.56
   0   3   3  294.46    7.23
   0   3   3  292.66    7.21
   0   3  -3  275.07    7.35
   0   3  -3  269.72    7.33
   0  -3  -3  267.88    7.33
   0  -3  -3  264.16    7.33
   0  -3  -4 1080.91   27.61
   0   3  -4 1117.09   27.64
   0  -3  -4 1073.48   27.59
   0   3  -4 1097.78   27.60
   0   3  -4 1079.07   27.89
   0   3   4 1035.65   27.61
   0   3  -4 1112.58   27.42
   0  -3   4 1108.34   27.45
   0  -3   4 1139.46   27.77
   0  -3   4 1142.49   27.78
   0   3  -4 1106.01   26.92
   0   3   4 1130.65   27.74
   0   3  -4 1125.27   27.23
   0   3   4 1139.97   27.75
   0   3   4 1064.29   27.69
   0   3  -4 1109.60   27.49
   0   3   4 1095.29   27.75
   0  -3  -4 1092.08   27.70
   0   3  -4 1055.77   26.97
   0  -3  -4 1079.43   27.10
   0   3   4 1180.85   27.35
   0   3   4 1194.10   27.38
   0  -3  -5    1.08    0.77
   0  -3  -5   -0.04    0.74
   0   3  -5    0.62    0.77
   0   3  -5    0.50    0.77
   0   3  -5    0.76    0.64
   0  -3  -5    0.53    0.34
   0  -3   5    0.76    0.58
   0   3  -5    0.61    0.61
   0   3  -5    1.21    0.62
   0   3   5    0.59    0.64
   0  -3   5    0.60    0.68
   0  -3   5    1.03    0.70
   0   3   5    0.59    0.67
   0  -3  -5    0.95    0.84
   0   3   5    0.34    0.77
   0  -3  -5    0.32    0.50
   0   3  -5    1.23    0.65
   0  -3  -5    1.14    0.73
   0   3   5    1.07    0.75
   0  -3   5    1.13    0.71
   0  -3  -5    0.74    0.46
   0   3   5    1.37    0.46
   0   3   5    1.30    0.47
   0   3   5    0.60    0.27
   0   3   6  127.78    4.12
   0   3   6  130.88    4.16
   0  -3  -6  124.22    3.81
   0   3   6  123.61    3.99
   0  -3   6  126.10    4.03
   0  -3  -6  109.39    3.78
   0   3  -6  134.64    4.84
   0   3  -6  135.82    4.25
   0  -3   6  125.03    4.06
   0   3  -6  131.95    4.25
   0   3   6  131.84    4.83
   0  -3   6  134.00    4.86
   0   3   6  128.27    4.80
   0  -3   6  132.66    4.87
   0  -3  -6  129.86    4.80
   0  -3  -6  130.18    4.52
   0   3  -6  120.41    3.55
   0   3   6  124.33    4.48
   0  -3  -6  128.22    4.74
   0   3  -6  130.88    4.55
   0   3   6  122.93    3.95
   0  -3  -6  127.18    3.81
   0  -3  -6  132.52    3.97
   0  -3   6  127.44    4.06
   0  -3  -6  121.05    4.63
   0   3  -6  133.59    4.73
   0   3  -6  129.31    4.68
   0  -3  -6  120.49    4.61
   0  -3  -7  410.95   10.80
   0  -3  -7  437.16   11.06
   0  -3   7  461.39   12.52
   0  -3  -7  430.32   12.16
   0   3  -7  436.22   11.48
   0   3   7  443.96   12.40
   0  -3  -7  435.52   12.29
   0  -3   7  453.86   12.48
   0   3   7  451.14   12.45
   0   3   7  407.32   11.57
   0  -3  -7  422.64   11.85
   0   3  -7  459.55   11.93
   0   3  -7  438.42   11.97
   0   3  -7  447.01   12.48
   0   3   7  392.03   11.13
   0   3   7  390.38   11.14
   0  -3  -7  411.27   10.85
   0   3   7  373.84   10.58
   0   3  -7  429.50   11.35
   0  -3   7  392.26   10.86
   0   3  -7  436.70   12.25
   0  -3   7  422.58   11.15
   0   3   7  412.90   11.07
   0   3  -7  414.04   12.20
   0  -3  -7  334.03   10.70
   0  -3  -7  364.60   11.09
   0  -3  -7  414.56   12.06
   0  -3  -7  410.57   12.01
   0   3  -7  432.33   12.11
   0   3  -7  439.86   12.17
   0   3  -8   20.05    1.72
   0   3   8   19.44    1.53
   0  -3  -8   19.41    2.03
   0  -3   8   22.19    2.11
   0  -3  -8   20.70    2.06
   0   3   8   19.22    1.96
   0   3  -8   19.68    1.62
   0   3   8   21.18    2.04
   0  -3   8   18.26    1.94
   0   3  -8   18.71    1.84
   0  -3  -8   17.02    1.71
   0   3  -8   19.48    2.03
   0   3   8   17.06    1.99
   0  -3  -8   15.85    1.35
   0  -3   8   17.71    1.55
   0   3  -8   16.64    1.85
   0   3   8   18.33    1.52
   0  -3  -8   17.60    1.23
   0  -3  -8   18.74    1.96
   0  -3  -8   16.63    1.85
   0   3  -8   19.65    1.98
   0   3  -8   20.47    2.02
   0   3  -8   21.33    1.58
   0  -3  -8   16.69    1.21
   0  -3  -8   19.34    1.41
   0  -3   8   18.31    1.47
   0   3   8   18.95    1.53
   0   3   9  996.88   27.36
   0   3   9 1117.95   28.16
   0  -3   9 1161.07   28.12
   0   3  -9 1133.99   28.64
   0   3   9 1112.96   29.57
   0  -3   9 1123.46   29.65
   0   3   9 1119.45   29.62
   0  -3  -9 1122.24   29.52
   0  -3  -9 1090.20   29.16
   0   3  -9 1082.67   28.23
   0  -3   9 1120.63   29.65
   0  -3  -9 1016.89   27.45
   0   3   9 1063.70   27.55
   0  -3   9 1073.05   27.78
   0  -3   9 1129.08   27.91
   0   3   9 1207.21   28.25
   0  -3  -9 1079.01   28.89
   0   3  -9 1135.37   29.71
   0   3   9 1102.80   29.76
   0   3  -9 1099.29   28.97
   0  -3   9 1112.15   27.78
   0   3   9 1030.33   27.48
   0  -3   9  997.80   27.14
   0  -3   9 1117.55   27.74
   0   3   9 1105.47   27.64
   0  -3  -9 1076.19   27.40
   0   3   9 1066.50   27.90
   0   3  -9 1081.88   27.04
   0   3   9 1095.01   27.77
   0   3  -9 1074.39   29.21
   0  -3   9 1096.16   27.81
   0  -3  -9 1071.74   27.34
   0  -3  -9 1117.04   27.69
   0  -3  -9 1072.52   29.14
   0   3  -9 1143.48   29.33
   0  -3  -9 1083.48   29.19
   0   3  -9 1103.17   29.20
   0   3  10   23.21    1.91
   0  -3  10   27.51    1.83
   0   3  10   28.37    2.17
   0  -3  10   30.45    2.13
   0   3 -10   30.80    2.61
   0   3 -10   25.70    2.14
   0  -3 -10   30.91    2.72
   0   3  10   27.88    2.64
   0   3  10   23.86    2.46
   0  -3 -10   23.32    2.58
   0  -3  10   32.27    2.84
   0  -3  10   28.76    2.75
   0   3  10   22.11    1.66
   0  -3 -10   24.18    1.79
   0  -3 -10   23.07    1.75
   0  -3  10   26.70    1.89
   0  -3  10   30.45    2.01
   0   3  10   31.89    2.21
   0  -3 -10   24.63    2.29
   0   3  10   27.72    2.79
   0   3 -10   29.66    2.74
   0  -3  10   25.71    1.49
   0  -3  10   28.17    1.84
   0   3  10   25.75    1.80
   0  -3  10   28.18    1.90
   0   3  10   24.31    1.79
   0  -3 -10   27.90    1.75
   0   3  10   24.68    1.90
   0   3 -10   27.24    1.56
   0   3 -10   27.16    2.50
   0   3  10   25.85    2.05
   0  -3  10   27.18    2.14
   0   3 -10   25.97    2.56
   0  -3 -10   23.90    2.45
   0   3 -10   29.29    2.65
   0  -3 -10   26.12    2.52
   0  -3 -10   25.16    1.66
   0  -3 -10   25.11    1.89
   0  -3  11   10.81    1.47
   0   3  11    7.96    1.43
   0   3 -11    8.53    1.67
   0   3  11   10.00    1.80
   0  -3 -11    7.05    1.72
   0  -3  11   10.97    1.88
   0  -3 -11    8.97    1.78
   0  -3  11   10.82    1.87
   0   3  11   11.06    1.87
   0  -3 -11    8.61    1.22
   0  -3 -11    8.61    1.32
   0  -3  11   10.03    1.30
   0   3  11    7.88    1.05
   0  -3  11    9.24    1.28
   0   3  11   11.11    1.57
   0   3  11    9.65    1.94
   0  -3 -11    9.14    2.06
   0  -3 -11    7.56    1.44
   0   3 -11   10.54    1.86
   0  -3  11    9.97    1.18
   0   3  11    6.29    1.07
   0  -3  11   10.33    1.29
   0   3  11    7.34    1.38
   0   3 -11   10.69    1.88
   0  -3 -11   10.16    1.85
   0  -3 -11    8.86    1.81
   0   3 -11    9.57    1.84
   0  -3 -11    8.17    1.14
   0   3 -11    8.84    0.95
   0   3  11    7.69    1.26
   0   3 -11   10.20    1.22
   0  -3 -11    8.27    1.31
   0  -3  11   10.00    1.47
   0   3  11   11.46    1.65
   0  -3  11   10.60    1.62
   0  -3  11    9.33    1.18
   0  -3  12  128.57    4.85
   0  -3  12  160.23    5.61
   0   3  12  160.40    5.68
   0   3 -12  155.65    6.38
   0  -3 -12  157.01    6.76
   0   3  12  150.69    6.76
   0  -3  12  144.78    6.63
   0  -3  12  134.54    6.51
   0   3  12  146.97    6.71
   0  -3 -12  136.80    6.67
   0   3  12  151.36    5.63
   0   3  12  175.03    5.84
   0  -3  12  151.37    5.30
   0   3 -12  150.83    6.70
   0  -3 -12  147.74    5.05
   0  -3  12  145.31    5.10
   0  -3 -12  144.05    4.87
   0  -3  12  143.87    4.99
   0  -3  12  162.38    5.79
   0   3 -12  155.74    5.16
   0   3  12  146.03    5.25
   0  -3  12  156.92    5.47
   0   3  12  162.15    5.51
   0   3  12  164.93    5.52
   0  -3  12  151.81    5.41
   0  -3 -12  140.05    6.34
   0   3 -12  140.71    6.39
   0   3 -12  147.23    6.49
   0  -3 -12  143.42    6.38
   0  -3 -12  155.66    5.38
   0   3 -12  155.29    5.04
   0  -3 -13   90.69    3.42
   0   3  13  106.21    4.18
   0  -3  13   92.27    3.67
   0   3  13  104.35    4.08
   0   3 -13  100.65    3.66
   0   3  13   92.35    3.63
   0  -3 -13  102.61    3.91
   0  -3  13  103.01    3.91
   0   3  13  100.83    3.89
   0   3 -13   97.25    3.53
   0  -3 -13   96.54    3.86
   0   3 -13  105.07    3.90
   0  -3  13  108.88    4.20
   0  -3 -13   98.30    3.65
   0  -3 -13   95.63    4.84
   0   3 -13   96.85    4.62
   0   3 -13   83.85    4.58
   0  -3  13  105.41    4.04
   0   3  13  109.94    4.14
   0  -3 -14   16.21    1.35
   0   3  14   16.31    1.37
   0  -3 -14   17.97    1.40
   0  -3  14   11.98    1.06
   0   3  14   14.77    1.32
   0   3 -14   14.75    1.10
   0   3 -14   13.07    0.98
   0   3 -14   15.88    1.29
   0  -3  14   14.64    1.32
   0  -3 -14   17.29    1.23
   0  -3  14   17.79    1.34
   0   3  14   17.54    1.35
   0  -3 -15   21.95    1.16
   0   3 -15   23.74    1.18
   0   3  15   19.25    1.16
   0  -3  15   20.52    1.20
   0   3  15   19.13    1.23
   0  -3  15   17.29    1.13
   0  -3 -15   23.72    1.25
   0   3  15   17.36    1.18
   0   3 -15   20.81    1.03
   0   4   0    4.17    0.60
   0  -4   0    3.82    0.59
   0  -4   0    3.51    0.42
   0   4   0    3.72    0.58
   0   4   0    5.46    0.72
   0   4   0    4.13    0.58
   0  -4   0    3.60    0.50
   0  -4   0    2.74    0.44
   0  -4   0    3.64    0.53
   0  -4   1  934.78   22.16
   0  -4  -1  886.33   22.01
   0  -4  -1  780.61   21.59
   0   4  -1  914.99   21.97
   0   4  -1  952.17   22.09
   0  -4  -1  903.56   21.76
   0  -4  -1  885.26   22.00
   0   4  -1  921.21   22.19
   0   4   1  933.03   21.98
   0   4   1  886.61   21.84
   0  -4   1  858.36   21.93
   0  -4  -1  873.00   21.94
   0  -4   1  881.81   21.32
   0  -4  -1  887.99   21.76
   0   4   1  880.16   21.33
   0   4   1  886.24   21.33
   0  -4   1  886.55   21.32
   0   4  -1  938.71   22.19
   0   4   1  878.58   22.11
   0   4  -1  853.63   21.78
   0   4  -1  914.64   21.64
   0   4   1 1010.44   22.32
   0  -4  -1  860.34   21.31
   0   4  -1  878.58   21.31
   0   4  -1  884.47   21.31
   0  -4  -1  867.79   21.31
   0  -4   2 4023.67   96.29
   0  -4  -2 3996.83   96.11
   0   4   2 3935.23   96.11
   0   4   2 4396.46   96.26
   0  -4  -2 4058.17   96.13
   0   4   2 3887.06   95.78
   0   4   2 3916.73   95.79
   0  -4   2 3997.89   95.79
   0  -4   2 3970.43   95.79
   0  -4  -2 3895.31   96.21
   0   4   2 3820.80   96.35
   0   4  -2 4101.89   96.06
   0  -4  -2 4012.16   95.94
   0   4   2 3954.45   96.40
   0  -4  -2 3783.95   96.22
   0   4  -2 4061.20   95.77
   0   4  -2 4035.67   95.76
   0  -4  -2 3868.62   95.75
   0  -4  -2 3935.22   95.76
   0   4  -2 4084.60   96.31
   0   4  -3  139.05    3.91
   0   4  -3  131.87    4.32
   0   4  -3  138.23    4.42
   0   4   3  126.15    4.16
   0   4   3  149.02    4.29
   0  -4  -3  128.39    3.94
   0   4  -3  129.72    4.08
   0  -4   3  137.69    4.21
   0  -4   3  129.23    3.96
   0  -4   3  136.05    4.00
   0   4  -3  130.79    3.53
   0   4   3  126.63    3.94
   0  -4  -3  129.47    4.20
   0   4   3  129.70    3.96
   0  -4  -3  127.22    4.04
   0  -4  -3  126.73    4.23
   0   4  -3  131.00    3.77
   0  -4  -3  126.21    3.72
   0  -4  -3  126.84    3.92
   0   4  -3  133.52    3.94
   0   4  -3  133.10    3.94
   0  -4  -3  128.87    3.92
   0  -4  -4  537.81   14.11
   0  -4  -4  536.90   14.09
   0   4  -4  532.26   14.08
   0   4  -4  529.67   14.08
   0   4  -4  522.90   14.48
   0   4  -4  536.35   14.55
   0   4   4  527.43   14.28
   0   4   4  596.45   14.48
   0  -4   4  541.73   14.14
   0  -4  -4  530.50   13.84
   0   4  -4  552.71   14.07
   0   4  -4  529.30   13.58
   0   4   4  552.36   14.22
   0  -4  -4  550.08   14.38
   0  -4   4  538.91   14.23
   0   4   4  549.46   14.20
   0  -4   4  527.81   14.20
   0   4   4  539.28   14.45
   0  -4  -4  523.07   14.35
   0  -4  -4  542.47   14.25
   0   4   4  543.00   14.49
   0   4  -4  522.38   13.89
   0  -4  -4  523.26   13.67
   0   4   4  566.38   13.91
   0   4   4  598.64   13.97
   0  -4  -5  200.62    5.75
   0   4   5  202.72    5.96
   0  -4  -5  213.94    5.93
   0   4   5  229.14    6.15
   0   4   5  222.08    6.11
   0  -4  -5  200.68    5.76
   0   4   5  205.74    6.05
   0   4   5  192.75    5.78
   0   4  -5  213.18    6.83
   0   4  -5  215.46    5.93
   0  -4   5  222.35    6.66
   0   4   5  216.34    6.59
   0   4   5  214.49    6.57
   0  -4   5  225.04    6.68
   0   4  -5  197.09    5.88
   0   4   5  205.37    6.62
   0  -4  -5  210.07    6.68
   0   4   5  219.22    6.74
   0  -4  -5  219.83    6.63
   0   4  -5  216.67    6.30
   0   4  -5  219.96    6.26
   0  -4   5  214.21    6.30
   0   4   5  206.16    6.60
   0  -4  -5  212.90    6.49
   0  -4  -5  210.59    6.46
   0   4  -5  220.91    6.52
   0   4  -5  218.01    6.49
   0   4   6   24.97    1.55
   0   4   6   24.24    1.24
   0  -4   6   28.35    1.62
   0  -4  -6   24.81    1.28
   0  -4  -6   26.01    1.41
   0   4   6   25.07    1.44
   0   4   6   26.02    1.45
   0  -4  -6   27.06    1.31
   0   4   6   22.45    1.30
   0   4   6   24.14    1.41
   0   4  -6   29.57    2.04
   0  -4  -6   16.76    1.01
   0  -4   6   26.81    1.49
   0  -4  -6   26.76    2.07
   0  -4   6   28.47    1.97
   0   4  -6   27.85    1.51
   0   4   6   28.13    1.94
   0  -4   6   27.66    1.96
   0   4   6   29.24    1.96
   0   4   6   24.57    1.89
   0  -4  -6   23.77    1.94
   0  -4  -6   26.76    1.89
   0   4  -6   29.99    1.81
   0   4  -6   29.01    2.02
   0   4  -6   29.00    1.66
   0  -4   6   25.51    1.57
   0  -4  -6   26.84    1.87
   0  -4  -6   26.35    1.86
   0   4  -6   29.28    1.93
   0   4  -6   28.95    1.93
   0   4   7 1023.18   27.49
   0  -4  -7 1185.42   28.06
   0  -4   7 1148.48   28.15
   0  -4  -7 1119.52   27.79
   0   4   7 1117.00   28.88
   0   4  -7 1101.91   27.46
   0  -4  -7 1201.61   29.38
   0  -4   7 1230.57   29.57
   0  -4  -7 1186.39   29.36
   0  -4   7 1236.56   29.56
   0  -4  -7 1187.94   29.56
   0   4  -7 1159.24   28.25
   0   4   7 1202.70   29.43
   0   4   7 1202.26   29.43
   0   4  -7 1204.12   29.65
   0  -4  -7 1174.94   29.30
   0  -4  -7 1128.80   28.78
   0   4  -7 1204.62   28.90
   0   4   7 1051.81   28.02
   0   4   7 1026.47   28.01
   0  -4  -7 1137.05   27.83
   0   4   7 1059.85   27.67
   0  -4   7 1099.32   28.05
   0   4  -7 1162.03   28.36
   0  -4   7 1146.61   28.06
   0  -4  -7  879.14   27.72
   0   4   7 1127.62   27.99
   0   4  -7 1193.70   29.19
   0  -4  -7 1151.62   29.08
   0  -4  -7 1155.42   29.09
   0   4  -7 1197.63   29.17
   0   4   8  380.39   10.08
   0  -4   8  326.30    9.48
   0  -4  -8  312.68    9.31
   0   4  -8  354.78   10.34
   0  -4  -8  345.34   10.66
   0  -4  -8  330.86   10.61
   0  -4  -8  336.80   10.80
   0  -4   8  334.28   10.74
   0  -4   8  333.14   10.73
   0   4  -8  324.42    9.54
   0   4   8  335.01   10.67
   0   4   8  332.63   10.67
   0   4   8  362.57    9.80
   0  -4  -8  333.85   10.60
   0  -4  -8  318.28   10.07
   0   4  -8  338.47   10.21
   0   4  -8  339.15   10.87
   0  -4   8  327.39    9.41
   0  -4   8  336.59    9.55
   0  -4   8  319.65    9.38
   0   4  -8  319.22   10.66
   0   4   8  321.51    9.34
   0  -4  -8  316.48    9.09
   0   4  -8  330.00   10.45
   0  -4  -8  322.42   10.40
   0  -4  -8  318.02   10.38
   0   4  -8  342.35   10.52
   0   4  -8  316.78    9.54
   0  -4  -8  329.46    9.34
   0  -4  -8  319.85    9.08
   0  -4   8  349.35    9.70
   0   4   8  332.16    9.69
   0  -4   9    8.73    1.11
   0   4   9   11.66    1.44
   0  -4   9   10.71    1.37
   0   4  -9   11.69    1.52
   0   4   9   11.80    1.78
   0   4   9   10.98    1.71
   0  -4  -9   12.17    1.86
   0  -4   9   11.63    1.80
   0  -4   9    9.81    1.70
   0  -4  -9   14.46    2.16
   0  -4   9    9.99    1.26
   0   4   9    8.52    1.05
   0  -4  -9   10.63    1.33
   0   4   9   11.46    1.48
   0  -4   9    8.09    1.21
   0   4  -9   10.95    1.80
   0  -4  -9    9.85    1.46
   0   4   9    9.59    1.79
   0  -4  -9   11.44    1.95
   0  -4   9    8.78    0.98
   0  -4   9    9.04    1.11
   0  -4   9    9.14    1.20
   0   4   9    9.70    1.15
   0   4   9   11.87    1.23
   0  -4  -9   12.02    1.15
   0   4   9   10.84    1.38
   0   4  -9   10.96    0.98
   0   4   9   11.99    1.47
   0  -4   9    9.28    1.44
   0   4  -9    6.85    1.51
   0  -4  -9   10.62    1.28
   0  -4  -9   11.11    1.82
   0   4  -9   10.42    1.72
   0   4  -9   12.21    1.80
   0  -4  -9   10.04    1.67
   0   4  10  304.26    9.17
   0  -4  10  302.37    9.08
   0   4 -10  300.14    9.60
   0  -4 -10  303.41   10.30
   0   4  10  298.86   10.37
   0  -4 -10  298.54   10.53
   0  -4  10  297.05   10.40
   0   4  10  292.84   10.32
   0  -4  10  289.65   10.33
   0  -4 -10  295.16   10.23
   0  -4 -10  280.58    8.60
   0  -4 -10  287.83    8.69
   0   4  10  264.57    8.42
   0  -4  10  285.45    8.78
   0   4  10  324.08    9.31
   0  -4  10  295.67    8.82
   0   4  10  286.26   10.51
   0   4 -10  305.40   10.58
   0  -4 -10  269.82    9.49
   0  -4  10  291.67    8.74
   0   4  10  268.01    8.45
   0  -4  10  307.39    8.87
   0  -4  10  267.89    8.17
   0   4  10  285.18    8.64
   0   4 -10  299.33   10.12
   0  -4 -10  285.56    9.98
   0  -4 -10  287.70    9.99
   0   4 -10  298.57   10.11
   0   4 -10  295.33    8.28
   0   4  10  299.38    9.08
   0   4 -10  278.92    8.03
   0  -4 -10  300.65    8.81
   0  -4  10  297.39    8.83
   0  -4  10  300.73    8.88
   0   4 -10  259.64    9.93
   0   4  10  306.48    8.87
   0   4  10  315.65    8.89
   0  -4  10  284.88    8.53
   0   4  11  421.12   11.82
   0  -4  11  432.20   11.78
   0   4 -11  435.76   12.96
   0  -4  11  385.62   13.02
   0   4  11  392.79   13.07
   0  -4 -11  368.46   13.09
   0   4  11  384.83   13.01
   0  -4 -11  379.60   12.93
   0  -4  11  385.05   13.01
   0  -4 -11  391.52   11.22
   0  -4 -11  367.05   11.04
   0  -4  11  397.21   11.33
   0   4  11  438.75   11.94
   0  -4  11  401.32   11.35
   0   4  11  380.35   13.27
   0   4 -11  413.04   13.33
   0  -4 -11  408.30   13.03
   0  -4 -11  368.56   12.11
   0  -4  11  400.21   11.29
   0  -4  11  363.10   10.56
   0   4  11  360.56   10.96
   0  -4  11  433.38   11.96
   0   4  11  393.65   11.23
   0  -4 -11  387.07   12.71
   0   4 -11  396.26   12.80
   0   4 -11  410.46   12.89
   0  -4 -11  386.34   12.68
   0   4 -11  400.43   10.76
   0   4  11  396.99   11.58
   0  -4 -11  405.95   11.41
   0  -4 -11  394.35   11.17
   0  -4  11  414.10   11.47
   0   4  11  421.76   11.45
   0  -4  11  402.55   11.43
   0  -4  11  373.73   10.95
   0   4  12    3.68    1.15
   0  -4  12    5.50    1.17
   0  -4 -12    4.65    1.19
   0   4 -12    5.51    1.34
   0  -4  12    5.15    1.01
   0   4  12    4.14    1.25
   0   4  12    3.65    1.17
   0  -4 -12    3.52    1.64
   0   4 -12    6.43    1.54
   0   4  12    3.83    1.49
   0  -4 -12    5.55    1.09
   0  -4 -12    5.06    1.09
   0  -4  12    5.50    1.04
   0  -4  12    4.70    0.87
   0  -4  12    3.87    1.07
   0   4 -12    5.48    1.01
   0  -4 -12    4.82    1.23
   0   4  12    3.51    0.97
   0  -4  12    5.40    1.32
   0   4  12    4.22    1.27
   0   4  12    5.69    1.19
   0  -4  12    5.24    1.16
   0  -4 -12    5.66    1.08
   0   4 -12    4.39    0.91
   0  -4 -13  343.65    9.84
   0  -4  13  346.82    9.93
   0   4  13  376.02   10.56
   0   4  13  373.33   10.51
   0  -4 -13  354.66    9.99
   0  -4  13  395.75   10.64
   0   4 -13  371.40   10.02
   0  -4 -13  356.68   10.10
   0  -4 -13  373.34   10.27
   0   4  13  340.98   10.07
   0  -4  13  363.06   10.15
   0   4  13  374.91   10.22
   0   4 -13  340.39    9.80
   0  -4 -13  348.05   11.45
   0   4  13  386.37   10.52
   0   4 -13  333.25   11.47
   0   4 -13  360.64   11.24
   0   4 -14  137.42    4.14
   0   4 -14  137.70    4.44
   0  -4  14  141.26    4.61
   0  -4  14  141.26    4.60
   0  -4 -14  138.11    4.26
   0   4  14  143.39    4.61
   0  -4 -14  145.30    4.50
   0   4 -14  139.47    4.26
   0   4  14  146.06    4.42
   0  -4  14  139.78    4.38
   0   4  14  144.67    4.63
   0  -4 -14  140.90    4.50
   0   4 -15    2.50    0.52
   0  -4 -15    2.28    0.65
   0   4  15    2.65    0.60
   0   4  15    1.69    0.56
   0  -4 -15    2.64    0.69
   0   4  15    1.48    0.51
   0  -4  15    2.04    0.52
   0  -4  15    1.92    0.50
   0   5   0    1.54    0.65
   0   5   0    2.91    0.72
   0  -5   0    0.54    0.56
   0   5   0    1.05    0.48
   0  -5   0    0.94    0.34
   0  -5   0    1.09    0.62
   0   5   0    1.56    0.56
   0  -5   0    1.09    0.43
   0   5   0    1.21    0.45
   0  -5   0    1.28    0.48
   0   5   0    1.22    0.53
   0   5  -1  130.75    3.98
   0   5   1  130.54    4.26
   0   5   1  127.46    4.26
   0   5  -1  127.21    4.00
   0  -5  -1  134.30    4.15
   0  -5  -1  126.86    3.84
   0  -5   1  127.74    4.10
   0   5  -1  134.46    4.30
   0   5   1  142.48    4.16
   0   5   1  137.94    4.04
   0  -5  -1  132.51    4.20
   0   5  -1  139.46    4.30
   0   5   1  144.44    4.42
   0  -5   1  134.74    4.25
   0  -5  -1  115.75    3.73
   0   5  -1  145.89    4.28
   0  -5  -1  131.63    3.92
   0   5  -1  140.96    4.11
   0  -5  -1  129.02    4.14
   0   5   2  175.68    5.52
   0   5  -2  192.59    5.11
   0   5  -2  173.86    4.94
   0   5   2  180.71    5.58
   0   5   2  179.65    4.73
   0  -5  -2  180.82    5.20
   0  -5   2  175.17    4.71
   0   5  -2  187.94    5.61
   0  -5   2  181.56    4.72
   0   5   2  178.05    4.73
   0  -5  -2  177.44    5.37
   0  -5  -2  176.88    4.70
   0  -5  -2  181.21    4.70
   0   5  -2  176.78    4.68
   0   5  -2  181.18    4.69
   0   5   2  178.75    5.26
   0  -5   2  189.83    5.51
   0   5   2  200.69    5.41
   0   5  -2  186.14    5.62
   0  -5  -2  191.05    5.36
   0   5  -2  185.70    5.40
   0  -5  -2  169.46    5.35
   0   5  -2  193.45    5.55
   0  -5   2  178.97    5.53
   0  -5  -2  138.66    4.65
   0  -5  -2  163.40    4.83
   0   5  -3 2432.97   54.28
   0   5  -3 2472.06   53.56
   0   5   3 2210.30   53.11
   0  -5   3 2374.37   54.15
   0   5   3 2563.57   54.15
   0  -5  -3 2339.94   53.82
   0   5   3 2347.44   53.99
   0  -5  -3 2350.71   53.74
   0   5  -3 2334.38   53.23
   0   5   3 2698.15   54.57
   0  -5  -3 2258.24   54.15
   0   5  -3 2455.05   53.94
   0  -5  -3 2310.24   54.15
   0   5   3 2310.40   53.55
   0  -5   3 2314.46   53.56
   0   5   3 2330.28   53.56
   0   5  -3 1776.39   52.75
   0  -5   3 2333.52   53.57
   0  -5  -3 2410.51   54.03
   0  -5  -3 2348.35   53.51
   0   5  -3 2389.46   53.49
   0  -5  -3 2335.47   53.50
   0   5  -3 2399.65   53.50
   0  -5  -3 2255.37   53.89
   0  -5  -3 2206.72   53.33
   0   5   3 2198.97   53.44
   0   5   4  193.87    6.42
   0   5   4  207.68    5.88
   0   5   4  206.93    5.90
   0   5   4  184.00    5.68
   0  -5  -4  197.76    5.88
   0   5   4  217.88    6.35
   0   5   4  191.55    6.20
   0  -5   4  201.99    6.19
   0   5  -4  203.22    6.07
   0   5   4  191.61    6.44
   0  -5  -4  200.13    6.07
   0   5  -4  212.38    6.28
   0   5   4  226.04    6.68
   0   5  -4  201.40    5.67
   0  -5  -4  193.50    6.30
   0  -5   4  206.46    6.00
   0  -5  -4  202.15    6.27
   0   5   4  196.85    5.94
   0   5   4  197.01    5.95
   0   5  -4  199.79    5.24
   0  -5   4  214.16    6.05
   0   5  -4  208.24    5.91
   0  -5  -4  199.99    5.88
   0   5  -4  207.81    5.92
   0  -5  -4  199.04    5.89
   0   5  -4  203.39    6.44
   0  -5   4  202.66    5.75
   0  -5  -4  188.90    5.57
   0  -5  -4  200.31    5.64
   0   5   5  216.80    7.16
   0   5   5  226.48    6.47
   0   5   5  226.62    6.48
   0   5   5  207.89    6.39
   0   5   5  212.12    6.21
   0   5   5  226.38    7.08
   0  -5   5  229.59    6.82
   0  -5  -5  219.35    6.42
   0   5  -5  243.33    6.77
   0   5  -5  235.89    7.15
   0  -5  -5  224.02    7.09
   0  -5  -5  226.95    6.94
   0   5   5  229.43    7.28
   0   5  -5  226.69    6.50
   0  -5  -5  235.05    7.14
   0   5  -5  223.17    6.00
   0   5   5  232.20    6.86
   0   5  -5  197.54    5.73
   0  -5   5  234.40    6.90
   0  -5   5  235.31    6.93
   0   5   5  230.52    6.85
   0  -5  -5  227.78    6.77
   0   5  -5  232.81    6.76
   0  -5  -5  223.01    6.73
   0   5  -5  238.38    6.82
   0   5  -5  236.87    7.35
   0  -5  -5  225.71    6.28
   0  -5  -5  213.19    6.23
   0   5   6    7.06    1.33
   0   5   6    6.36    0.75
   0   5   6    5.84    0.74
   0   5   6    8.76    0.95
   0   5   6    7.06    1.26
   0  -5   6    7.16    1.00
   0   5  -6    7.37    0.99
   0   5  -6    6.04    1.13
   0  -5  -6    7.26    0.90
   0  -5  -6    8.25    1.37
   0   5  -6    5.79    0.93
   0  -5  -6    8.26    1.24
   0   5   6    7.98    1.12
   0   5   6    7.50    1.09
   0  -5   6    6.99    1.06
   0  -5   6    5.93    1.01
   0  -5  -6    7.31    1.14
   0   5  -6    7.05    1.13
   0   5  -6    6.15    1.08
   0  -5  -6    7.23    1.17
   0   5   6    7.10    0.88
   0  -5   6    5.51    0.86
   0   5  -6    6.54    1.22
   0  -5  -6    6.19    0.81
   0   5   6    6.56    0.77
   0   5   6    5.25    0.64
   0   5   6    7.30    1.15
   0  -5  -7   37.91    2.65
   0   5  -7   35.63    1.54
   0   5   7   38.03    2.54
   0  -5   7   41.56    2.55
   0   5   7   37.14    2.43
   0  -5   7   41.06    2.55
   0   5   7   37.36    2.42
   0  -5  -7   38.40    2.52
   0   5  -7   37.11    2.21
   0  -5  -7   31.80    2.02
   0   5  -7   39.43    2.68
   0  -5  -7   35.75    2.35
   0  -5  -7   38.51    2.43
   0   5  -7   39.68    2.45
   0   5  -7   40.81    2.48
   0   5   7   28.87    1.72
   0   5   7   30.13    1.74
   0   5   7   35.18    1.79
   0  -5   7   36.00    2.00
   0   5  -7   38.70    2.11
   0   5   7   30.85    1.44
   0  -5  -7   35.92    1.89
   0   5   7   34.10    1.64
   0  -5   7   38.58    2.12
   0   5   7   35.78    1.87
   0  -5   7   38.13    1.95
   0   5   8  169.01    5.76
   0  -5   8  187.08    5.79
   0  -5  -8  172.49    6.59
   0   5   8  160.86    6.16
   0  -5   8  178.05    6.59
   0   5   8  171.28    6.45
   0   5   8  163.48    6.37
   0  -5   8  173.38    6.53
   0  -5  -8  162.11    6.69
   0   5   8  192.33    6.08
   0  -5   8  170.58    5.57
   0  -5  -8  154.65    5.39
   0  -5   8  171.83    5.48
   0   5   8  183.73    5.83
   0  -5  -8  150.40    5.75
   0   5  -8  178.49    6.82
   0  -5   8  184.38    5.71
   0  -5  -8  153.67    5.13
   0  -5   8  163.86    5.15
   0  -5   8  166.35    5.40
   0   5   8  163.64    5.33
   0   5  -8  164.40    5.58
   0   5   8  145.50    4.82
   0  -5  -8  166.80    5.41
   0  -5  -8  159.52    6.18
   0   5  -8  167.97    6.31
   0  -5  -8  160.32    6.17
   0   5  -8  173.48    6.34
   0  -5  -9  606.77   16.58
   0  -5   9  607.92   16.67
   0  -5  -9  631.91   16.66
   0   5  -9  643.21   17.70
   0  -5  -9  625.92   18.16
   0   5   9  626.78   18.06
   0  -5   9  615.75   18.11
   0  -5   9  616.15   18.11
   0   5   9  631.54   18.08
   0  -5  -9  630.46   18.46
   0  -5   9  607.54   16.55
   0   5   9  702.11   17.13
   0   5   9  622.77   18.49
   0  -5  -9  636.07   18.12
   0   5  -9  646.79   18.47
   0  -5  -9  578.23   17.10
   0  -5   9  646.83   16.83
   0   5   9  567.82   16.29
   0  -5   9  590.46   16.25
   0   5   9  623.40   16.50
   0  -5   9  676.14   17.12
   0  -5   9  573.91   16.00
   0   5  -9  624.43   17.82
   0  -5  -9  614.22   17.72
   0   5  -9  626.94   17.84
   0  -5  -9  620.17   17.77
   0   5   9  634.72   16.50
   0  -5   9  612.48   16.52
   0   5  -9  589.24   18.17
   0  -5   9  652.03   16.94
   0   5   9  640.83   17.01
   0  -5  -9  597.50   16.39
   0  -5  -9  633.45   16.61
   0  -5  10  214.95    6.77
   0   5  10  203.29    6.79
   0   5 -10  198.53    7.23
   0  -5  10  196.82    7.80
   0   5  10  192.23    7.65
   0  -5 -10  187.77    7.98
   0  -5 -10  202.04    7.85
   0   5  10  187.23    7.59
   0  -5  10  185.58    7.62
   0  -5 -10  181.98    6.30
   0  -5 -10  185.38    6.34
   0  -5  10  195.05    6.46
   0   5  10  210.25    6.84
   0  -5  10  201.83    6.40
   0  -5 -10  164.89    6.67
   0  -5 -10  193.36    7.70
   0   5 -10  206.39    8.07
   0   5  10  187.91    7.96
   0  -5  10  188.93    5.99
   0   5  10  178.58    6.11
   0  -5  10  209.45    6.58
   0   5  10  188.20    6.27
   0  -5  10  216.06    6.88
   0  -5  10  179.78    5.71
   0   5 -10  196.28    5.81
   0   5  10  193.91    6.65
   0   5  10  197.17    6.33
   0  -5  10  197.57    6.39
   0  -5  10  205.69    6.46
   0   5  10  197.76    6.35
   0   5 -10  195.85    7.86
   0   5 -10  202.90    7.60
   0   5 -10  194.36    7.49
   0  -5 -10  188.80    7.37
   0  -5 -10  189.06    7.40
   0  -5 -10  201.10    6.45
   0  -5 -10  189.04    6.24
   0  -5 -11    0.44    1.01
   0  -5  11    3.59    1.00
   0  -5 -11    2.36    1.06
   0  -5 -11    0.86    1.04
   0   5 -11    0.80    0.85
   0   5 -11    1.29    1.10
   0  -5 -11    1.41    1.40
   0  -5  11    0.49    0.90
   0  -5  11    1.77    1.04
   0   5  11    1.47    1.07
   0   5  11    0.39    0.94
   0  -5 -11    1.21    1.38
   0  -5  11    0.70    0.79
   0   5  11    1.35    1.10
   0   5 -11    0.11    1.05
   0  -5 -11    0.95    1.45
   0   5  11    1.01    1.32
   0  -5  11    0.71    0.55
   0   5  11    0.84    0.77
   0  -5  11    0.60    0.76
   0   5  11   -0.32    0.83
   0  -5  11    1.07    0.88
   0  -5 -11    1.06    0.94
   0   5  11    1.08    0.94
   0   5 -11    0.51    0.57
   0  -5 -11   -0.26    1.28
   0  -5  11    2.03    0.98
   0   5 -11    1.78    1.19
   0   5  11    1.50    0.95
   0  -5 -11    0.95    1.11
   0   5 -11    1.68    1.22
   0  -5  11    2.26    1.17
   0   5  11    1.34    1.11
   0  -5  11    0.45    0.97
   0   5  11   -0.18    1.03
   0  -5  12   40.83    2.26
   0  -5 -12   41.21    2.32
   0  -5 -12   45.05    2.33
   0   5 -12   43.32    3.01
   0  -5  12   44.69    2.29
   0  -5  12   50.03    2.66
   0  -5 -12   43.94    2.41
   0   5  12   42.01    2.45
   0  -5 -12   45.56    2.49
   0   5 -12   39.03    1.88
   0   5  12   46.22    2.39
   0  -5  12   45.61    2.38
   0  -5 -12   38.50    3.15
   0   5  12   35.52    3.24
   0  -5  12   43.09    2.23
   0   5  12   43.63    2.63
   0  -5 -12   39.41    2.27
   0   5 -12   44.77    2.19
   0   5  12   41.76    2.61
   0  -5 -13  180.44    5.59
   0   5  13  189.19    6.04
   0   5  13  182.56    6.02
   0   5 -13  180.00    5.56
   0  -5 -13  176.07    5.66
   0  -5 -13  180.93    5.80
   0   5  13  170.99    5.72
   0   5  13  189.50    5.69
   0  -5  13  182.96    5.64
   0   5 -13  180.10    5.45
   0  -5  13  192.02    6.00
   0  -5 -13  177.24    5.64
   0   5  13  189.04    6.01
   0   5 -13  172.18    6.92
   0   5 -13  168.86    6.53
   0  -5 -14   37.38    1.78
   0  -5 -14   36.80    1.86
   0   5  14   36.60    1.91
   0   5  14   38.84    1.70
   0  -5 -14   36.01    1.85
   0   5  14   32.49    1.91
   0   5  14   35.76    1.89
   0  -5  14   36.22    1.84
   0  -5 -14   36.43    1.76
   0  -5  14   36.11    1.80
   0   5 -14   35.02    1.63
   0   5 -14   31.08    1.45
   0   5 -14   36.94    1.77
   0  -5  15   74.38    2.43
   0  -5  15   71.09    2.34
   0   5  15   71.43    2.46
   0  -6   0    6.20    0.77
   0  -6   0    1.98    0.70
   0   6   0    7.29    0.98
   0   6   0    2.91    0.83
   0   6   0    3.09    0.74
   0  -6   0    2.44    0.82
   0   6   0    2.04    0.65
   0   6  -1  793.92   19.30
   0  -6  -1  720.05   19.16
   0  -6   1  768.15   19.29
   0  -6  -1  704.05   18.79
   0   6   1  719.05   19.24
   0   6  -1  720.19   18.94
   0   6  -1  747.68   18.83
   0  -6   1  685.66   19.08
   0  -6  -1  725.87   19.11
   0  -6  -1  703.44   18.62
   0   6  -1  787.39   19.41
   0   6  -1  759.62   18.99
   0   6   1  740.71   19.29
   0   6   1  770.66   19.50
   0   6   1  802.62   19.19
   0  -6  -1  755.20   19.22
   0   6  -1  823.54   19.44
   0   6   1  766.00   18.91
   0  -6  -2 1320.58   35.12
   0   6  -2 1489.08   35.80
   0  -6  -2 1395.60   35.82
   0   6  -2 1574.71   36.03
   0  -6  -2 1500.71   35.78
   0   6  -2 1554.83   36.18
   0   6   2 1640.43   35.90
   0  -6   2 1457.59   35.93
   0   6   2 1500.87   35.64
   0   6   2 1419.93   34.66
   0  -6  -2 1473.23   35.51
   0  -6   2 1430.61   34.63
   0   6   2 1434.14   34.67
   0   6  -2 1536.66   36.15
   0  -6  -2 1451.55   35.81
   0  -6   2 1426.44   34.63
   0  -6  -2 1402.93   34.62
   0   6  -2 1433.36   34.62
   0  -6  -2 1413.40   34.62
   0   6  -2 1429.14   34.61
   0   6   2 1534.47   36.16
   0   6  -2 1452.06   35.24
   0   6  -2 1387.70   35.27
   0   6   2 1642.02   36.22
   0   6   2 1414.29   35.13
   0   6  -2 1357.00   35.24
   0   6   2 1464.67   36.05
   0   6  -2 1427.61   35.64
   0  -6  -2 1397.14   35.67
   0  -6  -3  388.21   10.65
   0  -6  -3  312.84   10.34
   0   6  -3  437.12   10.71
   0  -6  -3  381.90   11.38
   0   6   3  408.60   10.42
   0   6  -3  431.46   11.51
   0   6  -3  445.25   11.73
   0   6   3  431.25   11.33
   0   6   3  452.13   11.42
   0   6  -3  442.67   11.83
   0  -6  -3  426.77   11.20
   0  -6   3  424.33   11.48
   0  -6   3  406.27   10.59
   0  -6  -3  409.26   11.44
   0   6   3  417.35   10.61
   0  -6   3  415.17   10.59
   0   6  -3  447.88   11.80
   0   6   3  416.25   10.61
   0  -6  -3  430.63   11.25
   0   6  -3  435.34   10.57
   0  -6  -3  410.68   10.54
   0   6  -3  426.86   10.55
   0  -6  -3  405.43   10.53
   0   6   3  430.97   11.73
   0   6   3  475.26   11.83
   0   6  -3  439.97   11.10
   0  -6  -3  393.36   10.64
   0   6   3  399.55   10.73
   0   6   3  420.63   11.67
   0  -6  -3  396.22   11.20
   0  -6   4    0.33    0.77
   0   6   4    0.88    0.87
   0  -6  -4    1.10    0.64
   0  -6  -4    1.18    0.68
   0  -6  -4    0.88    0.60
   0   6   4    1.57    0.94
   0   6  -4    1.21    0.67
   0   6  -4    0.35    0.71
   0  -6  -4    0.50    0.24
   0  -6  -4    1.08    0.85
   0   6   4    0.77    0.49
   0  -6  -4    0.83    0.84
   0  -6   4    0.53    0.44
   0   6   4    0.47    0.51
   0  -6   4    0.67    0.46
   0   6  -4    0.51    0.58
   0   6  -4    1.14    0.59
   0  -6  -4    0.69    0.55
   0  -6  -4    1.10    0.55
   0   6  -4    1.17    0.62
   0  -6  -4    2.64    1.03
   0   6   4    1.56    0.79
   0  -6  -4    0.97    0.30
   0  -6  -4    0.56    0.89
   0  -6  -4    0.16    0.69
   0  -6  -4    1.61    0.72
   0   6   4    0.58    0.68
   0   6  -4    0.04    0.70
   0  -6   4    2.19    0.89
   0   6   4    0.83    1.16
   0   6   5  384.48   11.18
   0   6   5  359.48   10.16
   0   6   5  367.15   10.17
   0  -6  -5  361.55    9.93
   0   6   5  362.81    9.93
   0  -6  -5  348.42    9.69
   0   6   5  369.16   10.09
   0  -6  -5  367.91    9.94
   0  -6  -5  373.95   10.20
   0   6   5  381.35   10.90
   0   6  -5  381.12   10.47
   0  -6   5  382.09   10.69
   0   6   5  391.29   10.44
   0  -6   5  379.95   10.40
   0   6   5  382.61   10.40
   0  -6  -5  391.94   10.88
   0  -6   5  376.43   10.40
   0  -6  -5  361.78   10.96
   0   6  -5  387.03   10.31
   0  -6  -5  371.63   10.26
   0  -6  -5  373.58   10.26
   0   6  -5  387.63   10.31
   0   6   5  397.82   11.27
   0   6  -5  397.75   10.84
   0  -6  -5  324.43    9.69
   0  -6  -5  366.01   10.91
   0   6  -5  394.57   11.17
   0  -6  -5  357.73    9.86
   0  -6   5  374.57   10.08
   0   6  -6   43.41    2.12
   0   6   6   50.04    2.98
   0   6   6   50.52    2.55
   0   6   6   47.95    2.51
   0  -6   6   46.85    2.49
   0  -6   6   44.88    2.44
   0  -6  -6   47.26    2.77
   0  -6  -6   44.49    2.39
   0   6  -6   47.90    2.46
   0  -6  -6   45.16    2.40
   0   6  -6   50.45    2.50
   0  -6  -6   40.87    2.00
   0  -6  -6   49.86    2.89
   0   6  -6   50.46    2.79
   0   6   6   37.98    2.02
   0   6   6   40.37    2.05
   0  -6  -6   45.14    2.12
   0   6   6   46.87    2.44
   0   6   6   46.89    2.12
   0  -6   6   47.83    2.51
   0   6  -6   44.71    2.36
   0   6   6   44.64    1.87
   0  -6  -6   45.68    2.12
   0   6   6   43.49    1.99
   0   6  -6   48.64    2.93
   0  -6   6   44.64    1.95
   0  -6   7  960.08   23.05
   0   6   7  896.12   24.04
   0   6   7  846.46   22.33
   0  -6  -7  894.34   22.70
   0  -6  -7  866.50   22.52
   0   6   7  810.01   22.08
   0  -6   7  907.42   22.88
   0   6   7 1055.62   23.45
   0   6   7 1017.35   23.20
   0  -6  -7  783.30   22.65
   0  -6  -7  904.79   24.01
   0   6  -7  923.47   24.17
   0   6   7  907.37   23.64
   0  -6  -7  922.66   24.09
   0   6   7  906.19   23.63
   0  -6   7  918.48   23.71
   0  -6   7  899.56   23.68
   0  -6  -7  861.24   22.56
   0  -6   7  904.62   22.61
   0   6   7  872.80   22.51
   0  -6  -7  875.61   23.37
   0   6  -7  911.60   23.49
   0  -6  -7  872.91   23.35
   0   6  -7  902.89   23.46
   0   6  -7  865.27   22.97
   0  -6   7  851.63   23.00
   0  -6   7  870.19   22.44
   0   6  -7  901.69   24.36
   0  -6   8   14.10    1.22
   0   6   8   11.61    1.39
   0  -6   8   15.99    1.48
   0   6   8   12.85    1.81
   0   6  -8   13.71    1.00
   0  -6   8   14.35    1.39
   0   6   8   15.11    1.64
   0  -6  -8   12.42    1.44
   0  -6   8   11.82    1.20
   0  -6   8   12.64    0.99
   0   6   8   15.51    1.54
   0  -6   8   13.71    1.59
   0   6   8   15.00    1.71
   0  -6   8   13.10    1.63
   0  -6  -8   15.49    2.01
   0   6   8   15.87    1.72
   0   6  -8   16.89    1.96
   0  -6  -8   13.13    1.96
   0  -6  -8   12.10    1.24
   0  -6   8   16.90    1.46
   0  -6  -8   14.20    1.30
   0  -6   8   14.33    1.20
   0   6   8   13.23    1.27
   0  -6   8   12.84    1.34
   0   6   8   15.64    1.40
   0   6   8   14.03    1.25
   0  -6   8   14.62    1.28
   0  -6  -8   15.23    1.45
   0  -6  -8   14.64    1.38
   0   6   8   13.89    1.11
   0   6  -8   14.01    1.65
   0  -6  -8   13.14    1.63
   0  -6  -8   14.10    1.69
   0   6  -8   15.93    1.75
   0  -6   9   54.80    2.55
   0   6   9   64.39    3.19
   0  -6   9   66.80    3.15
   0   6  -9   60.42    3.48
   0   6   9   67.51    3.72
   0  -6   9   61.85    3.62
   0   6  -9   60.14    3.94
   0  -6  -9   64.38    4.11
   0  -6   9   59.83    3.55
   0   6   9   62.62    3.61
   0  -6  -9   61.95    3.03
   0   6   9   66.26    3.41
   0  -6   9   62.37    2.99
   0  -6  -9   67.91    3.11
   0  -6   9   58.89    2.78
   0   6   9   66.82    3.23
   0   6  -9   61.55    3.88
   0   6   9   61.73    3.97
   0  -6  -9   67.30    3.97
   0  -6   9   62.95    3.02
   0  -6   9   60.11    2.73
   0  -6   9   64.15    3.11
   0  -6  -9   59.75    2.71
   0  -6   9   56.64    2.56
   0   6   9   64.78    3.20
   0   6   9   67.16    2.89
   0  -6   9   61.53    2.78
   0  -6   9   62.68    2.86
   0  -6  -9   64.30    3.53
   0   6  -9   61.06    3.52
   0   6  -9   66.64    3.61
   0  -6  -9   59.99    3.43
   0  -6  -9   60.53    2.87
   0   6  10   80.29    3.72
   0   6 -10   88.16    4.23
   0   6 -10   65.55    4.31
   0  -6 -10   70.75    4.62
   0   6  10   67.90    4.03
   0   6  10   72.33    4.10
   0  -6  10   77.82    4.26
   0  -6  10   78.55    4.26
   0  -6 -10   78.93    3.49
   0  -6  10   76.89    3.46
   0  -6 -10   78.52    3.49
   0   6  10   79.08    3.70
   0  -6  10   78.08    3.30
   0   6 -10   86.24    4.66
   0   6  10   68.94    4.45
   0  -6 -10   83.87    4.57
   0  -6  10   79.77    3.17
   0  -6  10   82.02    3.54
   0   6  10   66.38    3.09
   0  -6  10   83.07    3.67
   0   6  10   71.61    3.25
   0  -6 -10   81.52    3.47
   0  -6  10   73.35    2.92
   0   6 -10   78.75    2.95
   0  -6  10   82.54    3.33
   0  -6  10   84.31    3.41
   0   6  10   79.24    3.27
   0   6  10   72.54    3.22
   0  -6 -10   74.37    3.99
   0  -6 -10   74.41    3.98
   0   6 -10   74.08    4.05
   0   6 -10   78.64    4.13
   0  -6 -10   73.78    3.29
   0   6  11  236.02    7.59
   0   6 -11  226.82    7.97
   0  -6 -11  205.86    8.85
   0  -6  11  212.09    8.23
   0  -6  11  207.07    8.22
   0   6  11  253.58    7.72
   0  -6  11  219.99    6.98
   0  -6 -11  221.98    8.55
   0   6  11  196.89    8.57
   0  -6 -11  229.17    7.22
   0  -6 -11  235.82    7.32
   0  -6  11  232.62    7.25
   0  -6  11  221.92    6.75
   0  -6  11  246.86    7.40
   0  -6  11  255.68    7.64
   0   6  11  219.23    7.03
   0  -6 -11  228.20    7.18
   0   6 -11  232.91    6.77
   0  -6 -11  241.16    7.35
   0  -6  11  227.92    7.05
   0   6  11  241.51    7.13
   0  -6  11  236.17    7.11
   0  -6 -11  212.99    7.98
   0  -6 -11  203.26    7.92
   0  -6 -11  220.56    7.01
   0   6  12    5.98    1.24
   0   6  12    5.08    1.46
   0  -6  12    6.22    0.98
   0  -6 -12    5.84    1.16
   0  -6 -12    7.51    1.22
   0  -6  12    7.03    1.05
   0   6 -12    6.01    1.36
   0  -6 -12    5.54    1.32
   0  -6  12    6.55    1.07
   0  -6 -12    5.55    1.14
   0   6  12    7.14    1.21
   0   6 -12    5.81    0.76
   0  -6 -12    4.82    1.17
   0   6  12    6.90    1.02
   0   6 -12    6.57    0.96
   0   6  12    5.99    1.18
   0  -6 -13   74.32    2.93
   0   6  13   83.00    3.32
   0   6  13   74.72    3.21
   0   6 -13   73.73    2.74
   0  -6  13   72.01    2.82
   0  -6  13   73.91    3.04
   0  -6 -13   72.78    2.99
   0   6 -13   71.05    3.60
   0  -6 -13   76.67    3.09
   0   6  13   70.92    3.00
   0   6  13   75.44    3.19
   0   6  13   73.83    2.79
   0   6 -13   75.24    2.87
   0   6 -14    8.32    0.78
   0   6  14    7.50    0.81
   0   6 -14    9.59    0.73
   0   6  14    6.86    1.00
   0   6  14    9.46    1.03
   0   6  14    8.04    0.99
   0  -6  14    7.05    0.78
   0  -6 -14   10.12    1.05
   0  -7   0    0.51    0.80
   0   7   0   -0.04    0.81
   0   7   0   -0.36    0.75
   0   7   0    1.04    0.69
   0   7   0    0.05    0.58
   0  -7   0   -0.07    0.50
   0   7   1  474.56   13.41
   0   7  -1  538.69   13.79
   0  -7   1  517.25   12.78
   0   7  -1  513.39   13.33
   0   7   1  532.89   13.19
   0   7   1  502.81   12.81
   0  -7  -1  502.15   13.21
   0   7   1  500.17   13.29
   0   7  -1  479.15   12.87
   0   7  -1  466.43   12.83
   0   7   1  488.38   13.24
   0   7  -1  480.27   12.63
   0  -7  -1  441.89   12.65
   0  -7  -1  439.47   13.05
   0   7  -1  471.60   13.09
   0  -7  -1  470.69   12.39
   0  -7  -1  477.70   13.09
   0   7  -1  480.70   13.27
   0   7   1  451.09   12.26
   0  -7  -2  296.31    8.44
   0  -7   2  331.98    8.89
   0   7  -2  324.29    9.31
   0  -7  -2  267.24    8.42
   0  -7   2  322.48    9.37
   0  -7  -2  332.72    9.23
   0   7   2  343.25    9.24
   0   7  -2  348.21    9.61
   0   7   2  333.77    9.04
   0   7  -2  309.67    8.72
   0   7   2  349.93    9.58
   0   7   2  338.13    9.56
   0   7  -2  321.73    8.98
   0   7  -2  305.19    8.70
   0   7   2  321.12    9.44
   0   7   2  312.26    8.49
   0   7  -2  330.97    9.50
   0  -7  -2  310.17    9.22
   0  -7  -2  321.60    8.77
   0  -7   3  591.16   14.81
   0   7   3  586.23   14.77
   0  -7  -3  567.27   14.72
   0  -7  -3  561.63   14.64
   0  -7  -3  559.27   14.62
   0   7   3  567.69   14.64
   0   7   3  561.53   14.45
   0   7  -3  630.50   15.68
   0   7  -3  571.47   14.57
   0   7  -3  633.75   15.88
   0  -7  -3  556.55   14.19
   0  -7  -3  561.43   14.19
   0   7   3  616.38   15.91
   0   7   3  614.91   16.01
   0   7   3  608.50   15.94
   0   7  -3  614.10   15.54
   0  -7  -3  555.91   15.36
   0  -7   3  617.36   15.73
   0   7   3  617.88   15.54
   0   7   3  619.25   15.44
   0  -7  -3  611.68   15.41
   0   7  -3  646.42   16.14
   0  -7   3  593.21   14.23
   0   7  -3  636.64   16.05
   0  -7   3  591.79   14.23
   0  -7  -3  583.40   15.62
   0  -7  -3  619.85   15.32
   0   7   4  532.13   13.70
   0  -7   4  524.50   13.69
   0  -7  -4  513.99   13.55
   0  -7  -4  498.12   13.47
   0  -7  -4  503.88   13.56
   0  -7  -4  489.06   13.40
   0   7   4  498.89   13.58
   0   7  -4  561.12   14.75
   0   7  -4  559.78   14.94
   0   7  -4  535.16   13.41
   0   7  -4  527.75   13.40
   0  -7  -4  505.65   13.39
   0  -7  -4  507.41   13.39
   0   7   4  562.68   14.97
   0   7  -4  551.90   14.15
   0  -7  -4  496.92   14.19
   0  -7   4  513.76   13.47
   0   7   4  534.16   13.53
   0  -7  -4  542.72   14.33
   0  -7  -4  533.98   14.69
   0   7   4  533.58   13.53
   0  -7   4  512.31   13.47
   0   7   4  542.07   14.45
   0   7   4  494.36   14.36
   0  -7  -4  540.52   14.12
   0  -7   4  532.60   14.53
   0   7  -4  573.14   15.16
   0   7  -4  529.70   14.30
   0   7   5   36.02    1.90
   0   7   5   33.62    1.85
   0  -7   5   40.61    1.96
   0  -7  -5   36.74    2.35
   0  -7  -5   34.38    2.44
   0  -7   5   37.81    1.91
   0  -7  -5   35.58    1.83
   0  -7  -5   35.33    1.82
   0   7  -5   40.55    1.95
   0   7  -5   38.79    1.91
   0   7   5   36.43    2.65
   0   7  -5   40.30    2.29
   0   7   5   40.14    2.02
   0   7   5   36.77    1.97
   0  -7  -5   34.62    1.79
   0  -7  -5   39.18    1.93
   0  -7  -5   43.88    1.97
   0   7   5   34.23    2.03
   0   7   5   36.11    1.90
   0  -7  -5   30.51    1.60
   0  -7   5   40.54    2.42
   0  -7  -5   34.30    1.99
   0   7   5   36.56    2.55
   0   7  -5   39.54    2.26
   0   7   5   29.44    2.20
   0   7  -5   44.06    2.69
   0   7  -5   40.22    2.55
   0  -7  -5   34.78    1.86
   0   7   5   36.21    2.06
   0  -7   5   40.49    2.06
   0  -7   6  614.58   15.86
   0   7   6  572.96   15.35
   0  -7  -6  584.12   15.58
   0   7   6  591.78   15.55
   0   7  -6  587.49   15.96
   0   7   6  633.52   17.32
   0  -7  -6  563.62   16.38
   0  -7  -6  597.12   15.95
   0   7  -6  621.53   16.03
   0  -7  -6  598.65   15.94
   0   7  -6  618.65   16.02
   0  -7  -6  630.65   16.88
   0  -7   6  588.25   16.07
   0  -7  -6  623.87   17.20
   0  -7   6  595.65   16.09
   0   7   6  618.95   16.17
   0   7   6  601.51   16.12
   0   7  -6  621.19   17.39
   0   7   6  690.69   16.20
   0   7  -6  624.05   16.78
   0  -7   6  648.52   15.98
   0  -7   6  644.14   16.10
   0  -7   6  612.35   15.73
   0  -7  -6  599.83   15.66
   0  -7  -6  573.26   15.50
   0  -7  -6  604.17   15.71
   0   7   6  601.62   15.67
   0   7  -6  603.47   17.39
   0   7  -6  621.50   17.21
   0  -7   6  593.77   16.40
   0   7  -6  592.04   16.16
   0   7   6  505.46   15.60
   0   7   6  499.18   15.57
   0   7  -7  276.84    8.55
   0  -7  -7  274.04    8.51
   0   7  -7  280.93    8.58
   0  -7  -7  290.58    8.60
   0   7   7  295.53    9.63
   0   7   7  283.70    8.73
   0   7   7  290.14    8.78
   0  -7   7  275.56    8.67
   0   7  -7  270.49    9.63
   0  -7  -7  290.26    9.37
   0  -7   7  274.21    8.66
   0  -7   7  256.29    7.92
   0   7   7  319.94    8.78
   0  -7  -7  284.82    8.31
   0  -7   7  276.54    8.24
   0   7   7  306.25    8.57
   0  -7   7  296.76    8.41
   0   7  -7  289.14    9.32
   0  -7  -7  277.15    9.34
   0  -7   7  294.04    8.33
   0  -7  -7  278.54    8.10
   0  -7  -7  264.88    8.04
   0  -7  -7  262.23    7.89
   0  -7   7  271.50    8.02
   0   7   7  274.33    8.03
   0  -7   7  262.05    8.51
   0   7  -7  263.34    8.35
   0   7   7  268.08    7.86
   0  -7  -7  270.11    7.99
   0   7   7  261.43    7.63
   0  -7   7  264.41    7.67
   0   7  -7  279.02    9.59
   0  -7   8  108.13    3.96
   0  -7  -8  102.99    4.72
   0   7   8  116.55    5.29
   0   7  -8  112.55    3.68
   0  -7  -8  113.44    5.22
   0  -7   8  116.92    4.81
   0   7   8  107.49    4.68
   0   7   8  106.11    4.66
   0   7  -8  108.59    5.42
   0  -7   8  114.47    4.79
   0   7   8  119.52    4.68
   0  -7   8  114.25    4.28
   0  -7  -8  109.03    4.28
   0  -7  -8  109.07    4.27
   0  -7   8  107.10    3.71
   0  -7   8  111.30    4.05
   0   7   8  120.24    4.51
   0   7  -8  128.30    5.44
   0  -7  -8  113.05    5.27
   0  -7   8  126.65    4.46
   0  -7  -8  107.03    4.05
   0  -7   8  122.56    4.40
   0  -7   8  113.64    4.04
   0  -7  -8  106.39    3.98
   0  -7  -8  110.91    4.17
   0   7   8  107.66    3.99
   0  -7  -8  106.46    4.54
   0   7  -8  118.14    4.72
   0   7  -8  122.55    4.79
   0  -7  -8  105.96    4.52
   0   7   8   98.40    3.51
   0  -7  -8  106.07    4.05
   0   7   8  104.06    3.78
   0   7   8  108.64    3.84
   0  -7   8  110.05    3.85
   0  -7   8  117.27    3.93
   0   7  -8  122.58    5.55
   0  -7   9   42.71    2.19
   0   7   9   43.39    2.65
   0  -7  -9   41.43    2.88
   0   7  -9   51.04    3.20
   0   7  -9   41.05    3.27
   0  -7   9   43.64    2.87
   0  -7  -9   48.38    3.40
   0  -7   9   43.42    2.90
   0  -7  -9   48.78    2.65
   0  -7  -9   49.86    2.70
   0   7   9   48.29    2.92
   0  -7   9   43.82    2.50
   0  -7   9   45.03    2.32
   0  -7   9   40.38    1.89
   0   7   9   49.46    2.78
   0  -7  -9   44.58    3.30
   0   7  -9   55.48    3.52
   0  -7   9   46.65    2.36
   0  -7   9   50.57    2.62
   0  -7   9   50.90    2.73
   0  -7  -9   43.81    2.33
   0  -7  -9   42.65    2.43
   0  -7  -9   42.89    2.32
   0  -7   9   45.47    2.23
   0   7   9   47.10    2.76
   0  -7  -9   42.49    2.76
   0  -7  -9   42.70    2.75
   0   7   9   40.19    1.97
   0   7  -9   42.86    1.94
   0  -7  -9   42.29    2.37
   0   7   9   46.13    2.27
   0  -7   9   43.18    2.18
   0   7   9   43.91    2.20
   0  -7  10   40.62    2.07
   0   7  10   47.11    2.77
   0   7 -10   48.26    3.11
   0  -7 -10   44.65    3.43
   0   7  10   47.85    2.81
   0   7  10   41.57    3.49
   0  -7 -10   50.14    2.74
   0  -7  10   49.28    2.60
   0  -7 -10   48.85    2.70
   0  -7  10   47.03    2.32
   0   7  10   41.95    2.30
   0   7  10   44.07    2.43
   0  -7  10   53.23    2.70
   0  -7 -10   45.98    2.55
   0  -7 -10   41.93    2.32
   0  -7  10   43.69    2.16
   0  -7 -10   48.56    2.65
   0   7 -10   46.70    2.14
   0   7  10   52.67    2.90
   0   7 -10   51.31    3.82
   0   7  10   51.82    2.37
   0  -7  10   49.42    2.33
   0  -7 -10   45.11    2.45
   0   7  11   13.34    1.58
   0   7 -11   13.12    1.64
   0   7 -11   13.54    2.03
   0   7  11   16.78    1.71
   0   7  11   15.90    2.16
   0  -7  11   15.63    1.49
   0  -7 -11   13.72    1.60
   0  -7 -11   16.07    1.67
   0  -7  11   13.99    1.22
   0  -7  11   17.09    1.52
   0   7  11   12.90    1.35
   0  -7  11   16.92    1.52
   0  -7 -11   14.74    1.53
   0   7 -11   15.83    1.11
   0  -7 -11   14.62    1.58
   0   7 -11   15.79    1.22
   0   7 -11   14.30    2.07
   0   7  11   15.51    1.29
   0  -7 -11   15.98    1.51
   0  -7  12   64.36    2.80
   0  -7 -12   58.91    2.81
   0  -7 -12   57.65    2.69
   0  -7 -12   63.70    2.87
   0   7 -12   56.69    2.29
   0   7  12   61.42    2.96
   0   7 -12   59.54    3.73
   0   7 -12   61.36    3.46
   0  -7  12   61.88    2.73
   0   7  12   62.53    3.00
   0  -7 -12   60.60    2.81
   0  -7 -12   61.38    2.79
   0   7  13   60.81    2.73
   0   7  13   59.60    2.74
   0   7 -13   60.05    2.41
   0   7  13   61.02    2.61
   0  -7 -13   62.74    2.61
   0   7  13   61.92    2.72
   0   7 -13   58.01    3.06
   0  -7 -13   65.43    2.60
   0  -7  13   59.91    2.42
   0   7 -13   59.49    2.31
   0  -7 -13   64.91    2.64
   0  -7  13   59.13    2.48
   0   7  14   73.93    2.59
   0  -7 -14   83.90    2.52
   0   7  14   68.03    2.52
   0  -7  14   71.94    2.27
   0  -7 -14   85.44    2.54
   0   8   0  416.60   10.90
   0   8   0  439.71   11.53
   0  -8   0  413.38   11.55
   0   8   0  380.01   10.29
   0  -8   0  362.45   11.19
   0   8   0  392.04   11.75
   0   8   0  413.72   11.38
   0   8   0  402.37   11.34
   0  -8   1 1461.41   33.52
   0  -8  -1 1140.49   33.18
   0   8  -1 1251.51   33.78
   0   8   1 1380.69   33.87
   0   8  -1 1496.22   34.24
   0   8   1 1423.72   33.47
   0  -8  -1 1382.29   34.00
   0   8   1 1281.98   32.81
   0  -8  -1 1267.77   33.79
   0   8  -1 1397.48   34.62
   0   8   1 1247.52   34.17
   0   8   1 1389.08   34.07
   0   8  -1 1368.34   33.64
   0   8   1 1343.90   34.01
   0   8  -1 1361.97   33.61
   0  -8  -2   11.04    0.94
   0   8  -2   11.60    1.29
   0   8  -2   14.48    1.55
   0   8   2   11.31    1.28
   0   8   2   13.54    1.52
   0  -8  -2   14.66    1.48
   0   8   2   14.66    1.25
   0  -8  -2   12.85    1.46
   0   8  -2   13.64    1.49
   0  -8  -2   14.25    1.17
   0  -8   2   12.32    1.16
   0   8   2   14.10    1.52
   0   8   2   14.77    1.67
   0   8   2   14.86    1.60
   0   8  -2   16.15    1.30
   0   8  -2   13.77    1.23
   0   8  -3  411.82   10.95
   0   8   3  368.75   11.31
   0   8   3  352.62    9.98
   0   8   3  351.97   10.83
   0   8  -3  446.56   11.76
   0   8   3  389.63   10.88
   0  -8  -3  389.91   10.90
   0  -8   3  411.47   11.31
   0  -8   3  384.58   10.21
   0   8   3  368.27   10.16
   0  -8  -3  366.01   10.56
   0   8  -3  412.64   11.54
   0  -8  -3  365.14   11.07
   0  -8  -3  354.78   10.06
   0   8   3  383.75   11.36
   0   8   3  388.06   11.43
   0   8   3  355.64    9.85
   0   8  -3  387.79   11.23
   0   8   4   19.64    2.04
   0   8  -4   26.48    1.94
   0  -8  -4   19.53    1.85
   0  -8  -4   22.89    1.50
   0  -8  -4   20.49    1.47
   0   8   4   19.87    1.58
   0  -8  -4   18.64    1.22
   0   8   4   17.24    1.67
   0   8  -4   21.91    1.79
   0   8   4   21.14    2.01
   0  -8  -4   18.96    1.63
   0   8  -4   25.70    2.16
   0  -8   4   22.36    1.90
   0   8   4   20.23    1.59
   0  -8   4   24.45    1.65
   0  -8  -4   21.08    1.74
   0   8  -4   22.55    2.01
   0  -8  -4   20.89    1.94
   0   8  -4   21.91    1.86
   0   8   4   22.40    1.99
   0   8   4   22.48    2.21
   0   8  -5   73.05    3.61
   0  -8  -5   73.66    3.76
   0  -8  -5   74.24    3.48
   0  -8   5   69.98    2.87
   0  -8   5   70.80    2.99
   0  -8  -5   65.29    2.78
   0   8   5   71.84    3.03
   0  -8  -5   70.73    2.87
   0  -8   5   75.58    3.03
   0  -8  -5   67.04    2.74
   0  -8  -5   66.44    2.80
   0   8   5   70.78    2.98
   0  -8  -5   64.00    2.57
   0   8  -5   73.99    3.68
   0   8  -5   66.47    3.64
   0  -8  -5   67.49    3.10
   0  -8   5   74.22    3.54
   0   8  -5   71.62    3.88
   0   8   5   72.85    3.67
   0   8  -5   67.54    3.22
   0   8   5   52.04    3.16
   0   8   5   64.66    2.93
   0   8   5   59.54    2.87
   0   8  -6  376.26   11.80
   0   8  -6  369.19   10.79
   0   8   6  395.19   12.10
   0  -8  -6  384.94   11.90
   0   8  -6  362.47   11.91
   0  -8  -6  398.30   11.55
   0  -8   6  351.03   10.25
   0  -8  -6  353.44    9.99
   0   8   6  421.05   11.01
   0   8   6  416.11   10.87
   0  -8   6  397.43   10.59
   0   8  -6  387.71   11.28
   0  -8  -6  377.91   10.42
   0  -8   6  390.67   10.48
   0  -8   6  403.88   10.77
   0  -8  -6  366.54   10.34
   0  -8   6  391.13   10.45
   0  -8  -6  360.83   10.18
   0   8   6  379.51   10.40
   0   8  -6  404.05   12.35
   0   8  -6  361.54   10.84
   0  -8   6  366.57   11.17
   0   8   6  376.86   10.32
   0  -8   6  382.67   10.54
   0   8   6  363.50   10.08
   0  -8  -6  361.36   10.25
   0   8   6  397.75   10.65
   0   8   6  296.74   10.17
   0   8   6  296.85   10.19
   0  -8   7   38.57    2.15
   0   8   7   49.30    2.72
   0  -8  -7   44.44    2.43
   0  -8  -7   46.03    3.03
   0   8  -7   40.69    3.13
   0  -8  -7   43.01    3.22
   0  -8  -7   38.11    2.68
   0   8   7   44.03    3.29
   0   8   7   50.82    2.67
   0   8  -7   47.17    2.94
   0  -8   7   44.69    2.38
   0  -8   7   45.91    2.49
   0  -8   7   45.78    2.35
   0  -8  -7   47.34    2.40
   0  -8  -7   45.11    2.38
   0   8   7   38.61    1.77
   0  -8   7   43.02    2.24
   0  -8  -7   42.99    2.23
   0   8   7   44.17    2.34
   0   8  -7   43.48    2.50
   0   8  -7   46.38    3.41
   0  -8   7   38.15    2.55
   0  -8  -7   45.87    2.39
   0   8   7   45.20    2.07
   0  -8   7   45.88    2.58
   0   8   7   44.12    2.21
   0   8  -7   45.54    3.18
   0  -8  -8   62.40    3.56
   0   8   8   79.48    4.37
   0   8  -8   71.83    2.79
   0  -8   8   77.60    3.38
   0  -8   8   79.71    3.28
   0   8  -8   72.15    4.34
   0  -8  -8   66.64    4.32
   0  -8  -8   77.90    4.20
   0   8   8   82.80    3.62
   0  -8   8   71.23    2.86
   0  -8   8   76.62    3.29
   0  -8   8   76.30    3.44
   0  -8  -8   76.43    3.25
   0  -8  -8   73.07    3.11
   0  -8  -8   73.37    3.24
   0  -8   8   74.34    3.14
   0   8   8   77.40    3.53
   0   8   8   72.60    3.16
   0  -8  -8   73.40    3.21
   0   8   8   68.89    2.72
   0   8   8   76.36    3.02
   0  -8   8   67.33    3.23
   0   8   8   85.44    3.82
   0  -8  -8   77.32    3.47
   0   8  -8   79.43    4.71
   0  -8   8   66.76    3.02
   0  -8  -9   17.06    1.78
   0   8   9   19.56    1.96
   0  -8   9   18.83    1.65
   0  -8  -9   18.91    1.82
   0  -8   9   16.51    1.17
   0   8   9   20.92    1.89
   0   8  -9   19.48    2.27
   0  -8  -9   16.89    2.13
   0  -8  -9   16.71    2.40
   0  -8   9   18.27    1.51
   0  -8   9   19.91    1.69
   0  -8  -9   18.81    1.61
   0  -8   9   18.81    1.69
   0  -8   9   18.61    1.56
   0  -8   9   19.41    1.47
   0  -8  -9   16.35    1.48
   0  -8  -9   18.36    1.69
   0   8   9   19.03    1.81
   0   8   9   17.57    1.32
   0  -8  -9   16.07    1.59
   0  -8   9   15.43    1.37
   0   8  -9   18.82    2.05
   0   8  -9   15.90    1.14
   0   8  -9   18.58    2.27
   0   8  10  153.32    5.52
   0   8  10  119.71    6.27
   0  -8 -10  148.90    6.47
   0   8  10  128.55    4.93
   0  -8  10  153.24    5.24
   0  -8  10  159.23    5.54
   0  -8  10  142.50    4.78
   0  -8 -10  142.46    5.11
   0  -8 -10  149.94    5.27
   0   8  10  157.19    5.59
   0  -8 -10  134.54    4.93
   0   8 -10  154.71    6.13
   0   8 -10  159.38    6.85
   0  -8  10  152.94    5.06
   0   8  10  148.32    5.51
   0  -8 -10  149.92    5.36
   0  -8 -10  154.23    5.42
   0  -8  10  144.35    5.20
   0  -8  11    7.57    1.02
   0   8  11    5.63    1.00
   0  -8  11    7.35    1.17
   0  -8 -11    5.72    0.80
   0  -8 -11    6.72    1.20
   0   8 -11    7.55    0.90
   0   8 -11    6.56    0.78
   0   8  11    6.13    1.20
   0  -8 -11    7.00    1.25
   0   8  11    4.99    1.20
   0   8 -11    6.20    1.46
   0   8 -11    7.12    1.26
   0  -8  11    5.71    0.89
   0   8  11    5.48    1.44
   0  -8 -11    5.36    1.26
   0  -8 -11    7.30    1.35
   0   8  11    6.03    1.27
   0   8 -12   46.97    1.99
   0   8  12   49.64    2.56
   0   8 -12   43.90    3.00
   0   8 -12   48.28    3.23
   0  -8  12   50.34    2.30
   0  -8 -12   50.88    2.52
   0  -8  12   55.86    2.45
   0   8  12   51.60    2.62
   0  -8 -12   53.86    2.56
   0  -8 -12   54.17    2.52
   0   8  13   42.04    2.12
   0  -8 -13   46.12    2.00
   0   8 -13   46.26    1.91
   0   8  13   37.71    2.09
   0   8  13   45.25    2.20
   0  -8  13   46.85    1.94
   0   8 -13   42.05    1.77
   0  -8  13   41.49    1.80
   0  -8 -13   46.70    2.12
   0   8  14   20.24    1.20
   0  -8  14   21.58    1.07
   0   9   0    0.69    0.74
   0  -9   0    1.52    0.67
   0   9   0    0.39    0.98
   0  -9   0    0.44    0.85
   0   9   0    0.22    0.79
   0   9   0    0.50    0.93
   0   9   0    0.71    0.83
   0   9   0    1.00    0.99
   0  -9   0    0.92    1.05
   0   9   1   15.90    1.28
   0   9  -1   15.21    1.61
   0   9   1   14.86    1.55
   0   9   1   13.32    1.46
   0   9  -1   17.09    1.45
   0  -9  -1   15.56    1.65
   0   9   1   15.30    1.71
   0   9  -1   13.86    1.67
   0   9   1   14.72    1.70
   0   9  -1   15.27    1.53
   0  -9   1   15.44    1.34
   0  -9   2 1478.61   36.25
   0   9  -2 1318.64   36.66
   0   9  -2 1602.29   37.30
   0   9   2 1511.66   36.36
   0   9   2 1310.69   36.51
   0  -9  -2 1498.90   36.79
   0   9   2 1506.67   37.16
   0   9   2 1376.47   37.04
   0   9  -2 1399.97   37.03
   0  -9  -2 1365.49   36.74
   0   9  -2 1524.00   37.75
   0   9   2 1456.18   37.06
   0   9  -2 1445.73   36.11
   0   9  -2 1449.71   36.12
   0   9   2 1406.03   35.57
   0   9   3    2.02    1.00
   0   9   3    2.44    1.31
   0  -9   3    3.17    1.00
   0   9   3    2.53    1.07
   0   9   3    2.78    1.32
   0   9  -3    2.45    0.82
   0  -9   3    2.22    0.85
   0   9   3    2.79    0.99
   0   9   3    2.73    0.91
   0   9   3    5.26    0.65
   0   9  -3    2.20    0.82
   0  -9  -3    3.10    1.09
   0   9  -3    3.13    1.00
   0  -9  -3    3.43    0.88
   0  -9   3    2.46    1.17
   0   9  -3    2.52    1.01
   0  -9  -3    3.44    1.10
   0   9   3    1.08    1.16
   0   9   3    5.23    1.10
   0  -9  -4  327.64    9.32
   0  -9  -4  332.70   10.04
   0  -9  -4  325.97   10.65
   0   9  -4  351.96   11.02
   0  -9  -4  313.65    9.32
   0   9   4  348.82    9.60
   0  -9   4  334.17    9.49
   0   9   4  318.23   10.80
   0  -9   4  365.50    9.81
   0  -9   4  364.81    9.59
   0   9   4  348.12    9.55
   0   9  -4  308.66   10.53
   0   9  -4  356.91   10.40
   0   9   4  369.43   11.13
   0  -9  -4  344.79   10.18
   0   9   4  255.68    9.94
   0   9   4  361.52   10.50
   0   9  -4  380.66   11.27
   0  -9   4  351.09   10.62
   0   9  -4  328.25   10.38
   0  -9   5   50.07    2.24
   0  -9  -5   48.62    2.85
   0  -9  -5   46.61    3.10
   0  -9  -5   44.67    2.17
   0  -9  -5   46.10    2.37
   0  -9  -5   44.81    2.29
   0   9   5   50.89    2.67
   0   9  -5   47.43    2.91
   0  -9   5   51.73    2.36
   0  -9   5   48.98    2.45
   0  -9  -5   45.65    2.34
   0  -9  -5   45.32    2.27
   0  -9  -5   48.34    2.40
   0  -9   5   48.05    2.32
   0   9   5   28.43    2.44
   0   9  -5   47.56    2.78
   0  -9  -5   47.25    2.63
   0   9  -5   52.92    3.38
   0   9   5   50.55    3.20
   0  -9   5   48.20    2.97
   0   9   5   45.71    2.30
   0  -9   5   49.07    2.47
   0   9   5   46.48    2.21
   0   9   5   47.25    2.58
   0  -9   5   47.43    2.32
   0   9   5   39.53    2.35
   0   9   5   37.72    2.32
   0   9  -6    4.19    0.99
   0  -9  -6    4.43    1.28
   0   9   6    5.39    1.74
   0   9  -6    3.62    1.26
   0  -9   6    5.32    0.92
   0  -9  -6    4.66    1.28
   0  -9  -6    5.45    1.53
   0   9   6    7.28    1.26
   0  -9   6    4.98    0.86
   0  -9   6    6.60    0.89
   0  -9   6    6.11    1.01
   0  -9  -6    4.80    1.10
   0  -9  -6    5.58    1.08
   0  -9  -6    6.06    1.16
   0   9   6    5.38    1.19
   0   9   6    5.10    1.02
   0  -9   6    5.92    1.35
   0   9   6    5.04    0.91
   0  -9  -6    5.93    1.08
   0  -9  -6    5.03    1.18
   0   9   6    3.92    1.11
   0  -9  -6    5.97    0.98
   0   9  -6    5.95    1.16
   0   9  -6    4.59    1.44
   0  -9   6    4.17    1.27
   0  -9   6    4.04    0.94
   0   9  -7    2.48    1.23
   0   9   7    0.88    1.55
   0  -9   7    1.43    0.74
   0  -9  -7    0.41    1.13
   0   9  -7    1.66    1.05
   0  -9  -7    1.40    1.33
   0  -9   7    1.17    0.64
   0   9   7    1.21    1.02
   0  -9   7    1.80    0.76
   0  -9  -7    1.57    1.04
   0  -9   7    1.12    0.62
   0  -9  -7    1.05    1.00
   0  -9  -7    0.86    0.98
   0   9   7    1.43    0.54
   0  -9   7    1.63    0.79
   0   9   7    2.92    0.98
   0   9   7    1.74    1.09
   0   9   7    2.23    0.93
   0  -9   7    1.11    1.21
   0   9   7    1.65    0.75
   0   9   7    1.30    1.03
   0  -9  -7    0.87    0.97
   0  -9   7    2.83    1.02
   0   9  -7    1.63    1.24
   0  -9   7    0.98    0.82
   0   9  -8  256.40    9.20
   0   9  -8  236.67    7.01
   0   9   8  258.81    9.22
   0  -9   8  262.30    7.79
   0  -9  -8  222.47    9.09
   0  -9  -8  240.34    8.74
   0   9  -8  245.00    9.31
   0  -9   8  229.73    7.10
   0   9   8  252.63    7.96
   0  -9   8  258.48    7.87
   0  -9  -8  250.58    7.57
   0  -9   8  252.55    7.52
   0  -9   8  251.38    7.45
   0  -9  -8  221.88    7.17
   0  -9  -8  244.23    7.52
   0   9   8  251.14    7.88
   0   9   8  244.16    7.45
   0   9   8  222.50    6.90
   0   9   8  236.58    7.23
   0   9   8  245.73    8.05
   0   9  -8  268.84    9.77
   0  -9   8  224.70    7.26
   0   9  -9   39.71    3.17
   0   9  -9   38.62    1.80
   0  -9  -9   40.76    2.53
   0   9   9   36.46    2.62
   0  -9   9   35.16    1.80
   0   9   9   40.89    2.56
   0  -9  -9   33.30    3.18
   0  -9  -9   33.69    2.84
   0  -9   9   41.31    2.38
   0  -9   9   37.44    2.17
   0  -9   9   38.79    2.18
   0  -9   9   40.79    2.44
   0  -9  -9   36.90    2.25
   0  -9   9   39.02    2.11
   0  -9  -9   37.66    2.29
   0   9   9   37.16    2.41
   0   9   9   34.89    1.92
   0   9  -9   37.68    3.34
   0  -9   9   34.90    2.01
   0   9  10    3.11    0.94
   0  -9  10    4.69    1.03
   0  -9  10    4.89    0.84
   0  -9  10    4.73    0.84
   0  -9 -10    4.54    1.14
   0   9  10    3.94    1.12
   0   9  10    2.79    1.11
   0   9 -10    6.17    1.52
   0   9 -10    3.94    1.12
   0   9  10    2.89    1.11
   0   9  10    1.91    1.22
   0  -9 -10    4.55    1.28
   0  -9 -10    4.30    1.21
   0  -9  10    4.26    0.88
   0  -9  10    5.45    1.02
   0  -9  11   56.25    2.67
   0  -9  11   51.11    2.32
   0  -9 -11   42.92    2.11
   0  -9 -11   46.46    2.39
   0   9 -11   53.01    2.21
   0   9 -11   45.81    1.99
   0   9  11   51.01    2.63
   0   9  11   50.46    2.64
   0   9 -11   47.42    2.85
   0   9 -11   56.11    3.50
   0   9  11   47.14    2.64
   0   9  11   35.54    3.05
   0  -9  11   51.56    2.27
   0  -9 -11   54.46    2.68
   0  -9 -11   52.35    2.64
   0   9 -12    0.35    0.43
   0   9  12    1.80    0.78
   0   9  12    1.05    0.82
   0   9 -12    0.18    0.75
   0  -9  12    0.83    0.66
   0  -9  12    0.55    0.50
   0   9  12   -0.04    0.84
   0  -9 -12   -0.17    0.91
   0  -9 -12    0.67    0.89
   0  -9 -13    0.73    0.48
   0   9  13   -0.05    0.64
   0  -9  13    0.08    0.43
   0   9  13   -0.14    0.65
   0  -9  13    0.15    0.30
   0  -9 -13    0.07    0.79
   0   9 -13   -0.10    0.45
   0  -9  13    0.34    0.47
   0 -10   0  330.59    9.36
   0  10   0  305.83    8.62
   0 -10   0  331.81   10.09
   0  10   0  328.79    9.14
   0  10   0  299.73    9.82
   0  10   0  320.79    9.81
   0 -10   0  308.79    8.76
   0 -10   0  301.95    8.76
   0  10   0  286.61   10.25
   0 -10  -1  252.82    9.00
   0 -10   1  291.49    8.20
   0 -10  -1  284.36    8.10
   0  10   1  297.29    9.39
   0  10  -1  301.19    9.02
   0 -10   1  250.35    8.14
   0 -10   1  303.77    8.75
   0  10   1  289.08    8.11
   0  10  -1  292.69    7.93
   0  10   1  300.32    8.68
   0  10   1  259.78    9.03
   0  10  -1  303.42    9.48
   0 -10  -1  311.84    9.45
   0  10   1  291.99    8.02
   0  10  -1  270.37    9.71
   0 -10   2  254.35    7.63
   0 -10   2  259.29    7.96
   0 -10  -2  267.91    7.73
   0 -10  -2  243.13    8.69
   0  10   2  286.95    9.17
   0  10  -2  276.73    8.23
   0 -10  -2  255.98    7.54
   0 -10  -2  242.85    7.59
   0  10   2  259.05    9.08
   0 -10   2  300.19    8.10
   0 -10  -2  270.70    7.75
   0 -10   2  256.81    7.83
   0 -10   2  288.65    8.33
   0 -10   2  284.66    7.70
   0  10   2  266.58    7.71
   0 -10  -2  287.99    8.88
   0  10   2  208.08    8.26
   0  10  -2  286.77    9.14
   0  10   2  290.15    8.45
   0  10   2  273.37    7.69
   0 -10   2  252.78    7.56
   0  10  -2  270.54    9.53
   0 -10   3  118.22    4.22
   0 -10   3  125.79    4.55
   0 -10  -3  124.09    4.23
   0 -10  -3  120.14    4.24
   0 -10  -3  116.35    5.20
   0 -10  -3  114.11    4.36
   0  10  -3  112.87    5.27
   0  10  -3  129.64    4.79
   0  10   3  127.52    5.55
   0 -10  -3  121.04    4.04
   0 -10   3  122.80    4.26
   0  10   3  113.68    5.37
   0 -10   3  135.99    4.46
   0 -10  -3  120.76    4.30
   0 -10   3  123.43    4.42
   0 -10   3  131.55    4.32
   0 -10   3  133.01    4.81
   0  10   3  124.20    4.34
   0 -10   3  133.88    5.44
   0  10   3  132.56    5.06
   0  10  -3  140.81    5.67
   0  10   3   92.55    4.71
   0 -10  -3  132.63    5.16
   0 -10   3  128.57    4.28
   0  10   3  120.23    4.32
   0  10  -3  125.40    5.85
   0 -10   4  365.13   10.06
   0 -10  -4  335.74    9.59
   0 -10  -4  329.15    9.48
   0 -10  -4  337.78    9.50
   0  10  -4  326.96   11.10
   0 -10  -4  322.33   10.07
   0 -10  -4  312.34   10.84
   0  10   4  352.25   11.32
   0  10  -4  354.00   10.47
   0 -10   4  341.38    9.56
   0 -10  -4  304.68    9.44
   0  10   4  295.87   10.96
   0 -10   4  359.16    9.56
   0 -10   4  354.47    9.56
   0 -10   4  344.85    9.90
   0 -10  -4  311.76    9.20
   0 -10   4  353.93    9.69
   0 -10   4  355.24   10.23
   0  10   4  346.54    9.71
   0  10  -4  386.17   11.56
   0 -10   4  361.65   10.98
   0  10   4  239.06   10.04
   0 -10  -4  360.36   10.54
   0  10   4  351.17   10.61
   0  10  -4  369.58   11.98
   0 -10   4  353.57    9.66
   0  10   4  343.10    9.72
   0 -10   5    1.19    0.54
   0 -10   5    0.58    0.55
   0 -10   5    0.42    0.63
   0 -10  -5    1.36    0.93
   0 -10  -5    0.81    1.21
   0 -10  -5    0.61    0.83
   0 -10  -5    2.01    0.88
   0  10   5    0.68    0.92
   0 -10  -5    1.29    0.94
   0  10  -5   -0.15    0.91
   0  10   5    0.29    1.59
   0 -10  -5    0.95    0.96
   0 -10   5    1.02    0.66
   0 -10  -5    0.63    0.84
   0 -10   5    1.45    0.78
   0 -10   5    0.52    1.11
   0  10   5    0.43    0.87
   0  10   5    0.59    0.79
   0  10   5    0.08    0.87
   0  10  -5   -0.13    0.93
   0 -10   5    1.56    1.12
   0  10   5    1.11    1.43
   0 -10  -5    1.14    0.97
   0  10  -5    0.10    1.03
   0 -10   5    1.01    0.72
   0  10   5    0.59    0.59
   0  10   5    0.21    0.59
   0  10  -6  594.93   16.90
   0  10  -6  633.73   17.65
   0 -10   6  635.95   16.27
   0 -10   6  643.53   16.28
   0 -10  -6  552.49   17.76
   0  10   6  639.27   16.76
   0 -10   6  583.76   15.82
   0 -10  -6  616.04   16.30
   0 -10  -6  577.03   15.90
   0 -10   6  647.82   16.56
   0  10   6  578.29   15.67
   0  10   6  609.17   16.31
   0 -10   6  611.15   16.28
   0  10   6  615.40   16.18
   0  10   6  606.26   15.95
   0 -10  -6  626.28   16.36
   0 -10  -6  612.05   16.24
   0  10   6  600.65   16.67
   0 -10  -6  584.71   15.82
   0  10  -6  558.61   16.67
   0  10  -6  638.33   18.53
   0 -10   6  590.94   17.23
   0 -10   6  554.37   16.03
   0  10   7    0.83    1.48
   0  10  -7    0.73    1.10
   0 -10   7    1.14    0.76
   0 -10   7    0.44    0.71
   0 -10  -7    1.38    1.08
   0 -10  -7    0.42    1.28
   0  10  -7    0.22    0.91
   0 -10   7    0.67    0.68
   0 -10   7    0.29    0.63
   0  10   7    1.38    1.08
   0 -10   7    0.48    0.77
   0 -10  -7    0.34    0.93
   0 -10   7    0.50    0.61
   0 -10  -7    1.71    1.05
   0  10   7    0.70    0.53
   0  10   7    0.47    0.87
   0  10   7   -0.33    1.09
   0  10   7    0.97    0.89
   0  10   7    1.01    0.77
   0 -10  -7    1.18    0.99
   0  10   7    0.62    1.03
   0 -10  -7    0.91    0.83
   0 -10  -7    0.62    1.05
   0  10  -7    1.81    1.25
   0 -10   7    0.43    0.91
   0 -10   7    0.35    0.82
   0  10  -8   43.35    2.08
   0  10  -8   43.18    3.20
   0 -10   8   45.86    2.48
   0 -10  -8   38.96    3.01
   0 -10  -8   34.74    3.24
   0  10   8   41.60    2.68
   0 -10   8   38.01    2.04
   0 -10   8   43.43    2.51
   0 -10   8   41.11    2.22
   0 -10  -8   44.89    2.45
   0 -10  -8   44.09    2.50
   0 -10   8   43.63    2.34
   0  10   8   46.22    2.60
   0  10   8   44.86    2.29
   0  10   8   41.37    2.03
   0  10   8   39.81    2.70
   0 -10  -8   47.40    2.59
   0  10  -8   41.97    3.48
   0 -10   8   40.55    2.25
   0 -10  -9    7.43    1.47
   0  10   9    8.65    1.49
   0 -10   9    6.99    0.86
   0  10   9    8.09    1.39
   0 -10  -9    9.96    1.92
   0 -10   9    9.55    1.20
   0 -10   9    8.05    1.20
   0 -10   9    7.55    0.97
   0 -10  -9    7.35    1.35
   0 -10  -9    9.12    1.36
   0 -10   9    7.70    1.07
   0  10   9    9.69    1.37
   0  10  -9    6.55    1.67
   0  10   9    7.10    1.00
   0  10  -9    6.98    0.84
   0  10  -9    8.91    1.56
   0  10  -9    8.22    1.64
   0 -10  10    2.44    0.84
   0 -10  10    2.33    0.66
   0  10  10    1.13    0.81
   0 -10 -10    2.32    1.16
   0 -10  10    2.35    0.74
   0  10  10    1.81    0.90
   0  10  10    1.49    0.97
   0  10 -10    2.95    1.17
   0  10 -10    1.49    0.90
   0 -10  10    2.51    0.83
   0 -10  10    2.06    0.80
   0  10  10    1.41    1.11
   0 -10 -10    2.19    1.21
   0  10  10    1.83    1.06
   0  10 -11   12.45    0.93
   0  10  11   10.90    1.26
   0  10 -11   11.61    0.99
   0  10  11   11.88    1.39
   0  10 -11   10.30    1.32
   0  10 -11   11.04    1.60
   0 -10  11   14.49    1.26
   0 -10  11   14.33    1.13
   0 -10  11   14.58    1.31
   0 -10 -11   11.46    1.01
   0 -10  11   11.95    0.99
   0 -10 -11   12.72    1.42
   0  10  11   12.15    1.39
   0 -10 -11   14.77    1.51
   0 -10 -11   15.73    1.52
   0  10  12  130.67    4.51
   0 -10  12  160.63    4.61
   0  10  12  124.64    4.48
   0  10 -12  127.93    3.99
   0  10  12  138.12    4.50
   0 -10 -12  156.67    4.60
   0 -10  12  151.05    4.51
   0 -10 -13    2.44    0.49
   0  10  13    1.60    0.55
   0 -10  13    2.93    0.53
   0  10  13    2.14    0.60
   0 -10  13    2.03    0.42
   0 -11   0    0.79    0.73
   0 -11   0    0.06    0.81
   0  11   0    0.37    0.78
   0  11   0    0.32    0.96
   0 -11   0   -0.16    1.16
   0 -11   0   -0.24    1.25
   0 -11   0    0.35    0.74
   0 -11   0    0.28    0.87
   0  11   0    0.43    1.09
   0 -11   1  695.37   19.18
   0 -11   1  734.39   18.90
   0 -11  -1  651.64   19.95
   0 -11   1  679.61   18.58
   0 -11  -1  732.54   18.85
   0 -11   1  761.85   19.00
   0 -11  -1  665.46   18.71
   0  11   1  771.04   20.51
   0  11  -1  772.53   19.99
   0  11   1  673.33   20.63
   0 -11  -1  738.18   18.86
   0 -11   1  649.25   18.92
   0 -11   1  750.43   18.98
   0 -11   1  750.67   18.71
   0 -11   1  768.16   19.66
   0 -11  -1  768.49   19.66
   0  11  -1  764.39   18.66
   0  11   1  749.99   18.88
   0  11   1  620.40   19.91
   0 -11  -1  801.16   20.55
   0  11  -1  722.96   20.42
   0  11  -1  761.48   18.77
   0  11   1  752.53   18.71
   0  11  -1  671.40   20.91
   0  11   2   62.13    3.01
   0 -11   2   60.41    2.93
   0 -11   2   58.43    2.66
   0 -11  -2   67.13    2.87
   0 -11  -2   58.08    3.50
   0  11   2   69.77    3.91
   0 -11   2   59.20    2.60
   0 -11  -2   67.28    2.73
   0 -11  -2   63.78    2.91
   0  11   2   58.82    3.76
   0 -11   2   72.63    3.07
   0 -11   2   61.74    2.54
   0 -11  -2   69.48    2.90
   0 -11   2   60.02    2.65
   0 -11   2   58.49    2.81
   0 -11   2   65.74    2.70
   0 -11   2   67.18    3.23
   0  11   2   67.04    2.87
   0 -11  -2   67.65    3.62
   0  11  -2   63.17    3.70
   0  11   2   44.40    3.15
   0  11   2   66.73    3.36
   0  11   2   69.53    2.89
   0  11  -2   63.29    2.54
   0  11  -2   58.18    3.90
   0 -11  -3  183.02    5.77
   0 -11  -3  192.66    5.96
   0 -11   3  179.58    5.79
   0 -11   3  190.97    6.36
   0 -11  -3  190.85    6.06
   0 -11  -3  177.71    7.18
   0  11   3  205.63    7.68
   0 -11  -3  180.31    5.76
   0 -11   3  192.76    6.08
   0  11   3  169.01    7.36
   0 -11   3  190.42    5.90
   0 -11   3  201.73    6.21
   0 -11   3  185.51    6.21
   0 -11  -3  198.71    6.18
   0 -11   3  211.60    6.76
   0 -11   3  203.15    6.07
   0  11   3  199.36    6.19
   0  11   3  139.37    6.58
   0  11  -3  192.19    7.50
   0  11   3  194.44    6.83
   0 -11  -3  204.88    7.16
   0 -11   3  198.60    7.40
   0 -11   3  194.36    5.97
   0  11   3  202.35    6.20
   0  11   3  196.01    6.14
   0  11  -3  179.82    7.79
   0 -11   4  123.02    4.59
   0 -11   4  111.14    3.86
   0 -11  -4  113.26    4.09
   0 -11  -4  116.08    4.20
   0  11   4  115.57    4.70
   0 -11  -4  116.18    4.23
   0 -11  -4  106.86    5.29
   0  11  -4  111.92    4.75
   0  11   4  126.12    5.82
   0 -11  -4  109.43    3.84
   0 -11   4  117.65    4.23
   0  11   4  101.16    5.39
   0 -11   4  123.05    4.20
   0 -11   4  121.18    4.11
   0 -11   4  110.55    4.11
   0 -11  -4  118.14    4.37
   0 -11   4  116.07    4.44
   0 -11   4  129.94    4.35
   0  11   4  111.58    4.04
   0  11   4  120.62    4.40
   0  11   4  118.01    5.10
   0 -11  -4  119.72    5.03
   0  11  -4  125.13    5.72
   0 -11   4  119.06    5.34
   0  11   4  116.11    4.23
   0 -11   4  119.82    4.27
   0  11   4  116.73    4.34
   0  11  -4  117.89    5.97
   0 -11   5   34.44    2.00
   0  11   5   33.77    2.39
   0  11   5   33.37    3.10
   0  11  -5   33.32    2.54
   0  11  -5   33.50    2.47
   0 -11  -5   28.20    2.74
   0  11  -5   27.86    2.67
   0 -11   5   32.24    2.13
   0 -11  -5   31.51    2.07
   0  11   5   31.41    2.31
   0 -11  -5   30.25    1.95
   0 -11  -5   29.16    1.93
   0 -11   5   34.81    2.01
   0 -11   5   34.26    1.94
   0 -11   5   30.01    1.76
   0 -11  -5   31.58    1.85
   0 -11   5   35.22    2.16
   0 -11   5   34.39    2.04
   0  11  -5   32.47    1.64
   0  11   5   30.26    1.89
   0  11   5   30.98    2.16
   0 -11   5   33.71    2.68
   0  11  -5   33.30    2.92
   0  11  -5   29.28    2.44
   0 -11  -5   30.12    2.35
   0 -11   5   36.81    2.22
   0  11   5   32.02    1.97
   0  11  -5   30.81    3.08
   0 -11   6   32.28    2.04
   0  11  -6   33.44    2.42
   0  11  -6   33.64    2.59
   0 -11  -6   28.90    2.39
   0 -11  -6   26.70    2.77
   0 -11   6   34.12    2.05
   0 -11   6   33.01    1.99
   0 -11  -6   32.72    1.96
   0 -11  -6   33.79    2.11
   0  11   6   27.81    2.29
   0 -11   6   32.90    2.20
   0 -11  -6   34.11    2.23
   0  11   6   33.57    2.40
   0 -11   6   31.82    1.90
   0 -11  -6   32.47    2.20
   0 -11  -6   31.10    1.94
   0 -11   6   32.28    2.14
   0 -11   6   36.05    2.10
   0  11   6   33.27    1.83
   0  11   6   33.48    2.05
   0  11  -6   32.91    3.01
   0 -11   6   32.64    2.63
   0 -11   6   32.78    2.22
   0  11   6   34.43    2.01
   0  11   6   33.64    2.13
   0  11  -6   29.61    3.08
   0  11  -7   53.41    2.92
   0  11  -7   60.27    3.59
   0  11   7   60.29    4.09
   0 -11  -7   48.86    3.71
   0 -11  -7   48.38    3.18
   0 -11   7   59.22    2.76
   0 -11   7   58.82    2.79
   0  11   7   54.48    3.11
   0 -11   7   62.99    3.06
   0 -11  -7   55.73    2.90
   0 -11  -7   55.30    2.49
   0 -11  -7   60.25    2.87
   0 -11   7   49.88    2.36
   0 -11   7   58.57    2.64
   0  11   7   53.92    3.06
   0 -11  -7   52.99    2.62
   0 -11   7   57.14    2.89
   0 -11  -7   57.70    2.93
   0  11   7   49.59    2.23
   0  11   7   59.03    2.90
   0  11   7   58.03    2.85
   0 -11   7   47.70    3.09
   0  11  -7   52.63    3.91
   0  11   7   55.73    2.73
   0  11   7   54.12    2.52
   0  11  -7   49.21    4.13
   0 -11  -8  401.88   11.19
   0 -11  -8  396.97   11.06
   0 -11   8  442.17   11.52
   0  11   8  346.99   11.29
   0 -11  -8  325.29   12.49
   0  11   8  395.76   11.36
   0 -11   8  369.01   10.56
   0 -11   8  407.02   10.93
   0  11   8  394.20   11.11
   0  11  -8  370.27   13.07
   0  11  -8  369.70   10.46
   0  11  -8  390.39   12.37
   0 -11  -8  393.83   11.04
   0 -11   8  415.66   11.25
   0 -11  -8  367.34   10.69
   0  11   8  358.48   10.37
   0  11   8  376.63   10.69
   0  11  -8  359.35   10.25
   0 -11   8  402.29   10.96
   0 -11   8  406.93   11.09
   0 -11   9   92.95    3.61
   0 -11   9   93.16    3.44
   0  11   9   88.48    3.68
   0  11  -9   85.32    3.12
   0  11   9   83.79    3.23
   0  11   9   77.26    3.81
   0 -11  -9   95.58    3.74
   0 -11   9  100.63    3.84
   0  11  -9   87.60    4.49
   0  11  -9   84.07    4.34
   0  11  -9   79.50    2.99
   0  11   9   86.65    3.80
   0 -11   9   79.53    3.06
   0 -11   9   96.57    3.76
   0 -11  -9   87.27    3.49
   0 -11 -10  297.68    8.48
   0  11  10  252.03    8.26
   0 -11  10  329.36    8.86
   0 -11 -10  298.95    8.47
   0 -11  10  304.67    8.32
   0  11  10  310.91    8.78
   0  11  10  299.46    8.83
   0 -11  10  316.00    8.66
   0  11 -10  288.58    9.47
   0  11 -10  284.62    9.70
   0 -11 -10  321.88    8.84
   0 -11  10  332.96    8.85
   0  11  11   34.99    2.05
   0 -11  11   45.78    2.06
   0 -11 -11   44.35    2.18
   0 -11  11   43.77    1.87
   0 -11  11   46.27    2.04
   0  11  11   39.48    2.02
   0  11 -11   35.74    1.58
   0  11 -11   40.08    1.74
   0  11  11   37.49    2.09
   0 -11  11   45.99    2.11
   0 -11 -11   41.48    2.04
   0 -11 -11   37.51    1.76
   0 -11 -12   43.05    2.13
   0  11  12   53.16    2.12
   0  11  12   41.98    2.07
   0  11  12   40.25    2.07
   0 -11  12   55.89    2.03
   0 -11  12   61.55    2.11
   0 -11 -12   60.15    2.15
   0 -11  12   65.34    2.23
   0  11  12   53.12    2.21
   0 -12   0   18.93    1.53
   0 -12   0   17.99    1.74
   0 -12   0   23.14    1.52
   0 -12   0   16.70    1.72
   0  12   0   20.25    1.53
   0 -12   0   19.13    2.14
   0  12   0   18.75    2.10
   0  12   0   18.78    1.53
   0 -12   0   17.92    1.56
   0 -12   1  508.88   13.82
   0  12   1  564.97   15.62
   0  12  -1  545.40   14.93
   0 -12  -1  522.71   13.81
   0 -12  -1  477.06   13.66
   0 -12   1  527.23   13.92
   0 -12   1  474.08   13.51
   0  12   1  478.58   15.75
   0 -12   1  561.99   14.43
   0 -12  -1  513.78   13.78
   0 -12   1  481.99   13.77
   0 -12   1  520.59   13.56
   0 -12   1  509.30   14.54
   0 -12  -1  521.72   14.60
   0  12   1  533.80   13.85
   0  12  -1  534.69   13.59
   0  12  -1  431.77   15.04
   0 -12  -1  555.42   15.55
   0  12   1  400.81   14.73
   0  12   1  540.12   13.92
   0  12  -1  529.99   13.69
   0  12  -1  461.52   15.90
   0  12   2   52.87    2.89
   0  12   2   59.55    3.77
   0 -12  -2   49.56    3.37
   0 -12  -2   56.79    2.59
   0 -12  -2   54.00    2.84
   0 -12   2   50.09    2.47
   0  12   2   50.04    3.64
   0 -12   2   56.66    2.86
   0 -12  -2   59.36    2.78
   0 -12   2   56.33    2.64
   0 -12   2   67.01    3.00
   0 -12   2   55.91    2.40
   0 -12   2   51.83    2.70
   0 -12   2   51.07    2.48
   0 -12  -2   59.65    2.75
   0 -12   2   60.76    2.59
   0 -12   2   62.15    3.20
   0 -12  -2   57.03    3.09
   0  12   2   62.04    2.84
   0  12  -2   50.02    3.52
   0 -12  -2   61.45    3.58
   0  12   2   43.80    3.22
   0  12  -2   62.07    2.59
   0  12   2   62.34    2.82
   0  12  -2   60.20    2.48
   0  12   2   49.66    3.73
   0  12  -2   50.61    3.79
   0  12   3   42.68    3.31
   0 -12  -3   30.76    2.74
   0 -12   3   37.31    2.16
   0 -12  -3   35.86    1.94
   0  12   3   28.40    2.79
   0 -12  -3   38.13    2.23
   0 -12   3   39.11    2.07
   0 -12  -3   35.81    1.99
   0 -12   3   38.13    2.31
   0 -12   3   36.26    2.15
   0 -12   3   36.33    1.93
   0 -12  -3   34.78    2.17
   0 -12   3   30.86    2.06
   0 -12   3   36.27    2.45
   0 -12   3   37.99    2.05
   0  12   3   37.84    2.28
   0  12  -3   30.84    2.81
   0  12   3   24.16    2.37
   0 -12  -3   38.88    2.82
   0 -12   3   38.50    2.98
   0  12  -3   38.92    1.91
   0  12   3   35.51    2.12
   0  12   3   38.82    2.25
   0 -12   3   33.94    1.98
   0  12  -3   29.56    3.02
   0  12   4  136.59    6.06
   0 -12  -4  100.53    5.33
   0 -12  -4  109.31    3.89
   0 -12   4  118.33    4.30
   0  12   4  104.16    5.59
   0 -12   4  109.09    4.12
   0 -12   4  122.79    4.20
   0 -12   4  123.62    4.12
   0 -12   4  113.90    4.43
   0 -12  -4  119.35    4.45
   0 -12   4  128.21    4.36
   0  12   4  121.85    4.48
   0  12  -4  106.62    5.51
   0 -12   4  125.72    5.53
   0 -12  -4  116.97    5.14
   0 -12   4  115.02    4.51
   0 -12   4  113.31    3.91
   0  12   4  115.90    4.79
   0 -12  -4  118.15    4.25
   0 -12  -4  114.44    4.08
   0 -12  -4  116.83    4.28
   0  12   4  121.90    4.46
   0 -12   4  117.97    4.20
   0  12   4   91.27    4.58
   0  12   4   88.94    4.56
   0  12  -4  108.07    5.90
   0  12   5  137.32    6.37
   0  12  -5  136.36    5.64
   0 -12   5  137.05    4.57
   0 -12   5  111.30    4.25
   0 -12   5  143.07    4.70
   0 -12  -5  107.96    5.73
   0 -12   5  132.74    4.62
   0  12   5  136.69    5.23
   0 -12  -5  120.89    4.27
   0 -12   5  132.13    4.87
   0 -12   5  142.13    4.78
   0  12   5  128.05    4.47
   0  12  -5  129.11    4.18
   0  12   5  137.28    4.91
   0  12   5  130.26    4.51
   0  12  -5  113.70    5.31
   0  12  -5  127.14    6.22
   0 -12  -5  128.95    5.40
   0 -12   5  128.97    5.70
   0 -12  -5  134.56    4.59
   0 -12   5  131.12    4.93
   0  12   5  124.36    5.10
   0 -12  -5  129.93    4.61
   0 -12  -5  131.24    4.71
   0 -12   5  135.55    4.70
   0  12   5  131.14    4.67
   0  12  -5  122.20    6.44
   0  12   6  328.04   11.03
   0  12  -6  306.88    9.73
   0 -12   6  310.05    8.85
   0 -12   6  310.47    8.80
   0 -12  -6  251.45   10.22
   0  12   6  324.51    9.49
   0 -12   6  288.62    8.57
   0 -12  -6  283.27    8.46
   0 -12  -6  306.84    9.06
   0 -12   6  312.16    9.16
   0 -12   6  318.82    8.97
   0  12   6  288.07    8.44
   0  12   6  291.67    8.75
   0  12  -6  270.28   10.61
   0 -12   6  267.65    9.75
   0 -12  -6  298.63    8.78
   0 -12  -6  298.54    8.64
   0 -12  -6  307.08    8.97
   0 -12   6  302.10    9.14
   0  12   6  273.45    9.25
   0  12   6  310.21    8.78
   0  12   6  306.11    8.95
   0  12  -6  278.82   11.10
   0  12  -7   -0.08    0.96
   0 -12   7    0.44    0.64
   0 -12   7    0.40    0.73
   0 -12  -7   -0.21    1.20
   0  12   7    0.18    1.05
   0 -12  -7    0.05    1.05
   0 -12  -7    0.07    0.85
   0 -12   7    0.64    0.72
   0 -12  -7    1.30    0.97
   0 -12  -7    0.63    0.91
   0 -12   7    0.46    0.74
   0 -12  -7    0.24    1.08
   0 -12   7    1.36    0.83
   0  12   7    1.01    0.80
   0  12  -7    1.10    1.07
   0 -12   7    0.03    0.67
   0 -12   7    0.41    0.68
   0  12   7   -0.17    1.14
   0  12   7    0.69    0.76
   0  12   7   -0.13    0.95
   0  12  -7    0.13    0.98
   0  12  -8  102.23    5.75
   0  12   8  107.38    4.06
   0  12  -8  100.06    3.52
   0  12   8  102.47    3.87
   0 -12  -8  104.39    3.85
   0 -12   8  115.99    4.27
   0  12   8  105.92    4.35
   0 -12   8  104.43    3.75
   0  12  -8   98.05    4.74
   0  12  -8  104.89    3.68
   0 -12   8  126.35    4.36
   0 -12  -8   96.32    3.49
   0 -12  -8  112.06    4.22
   0 -12  -8  111.26    4.10
   0  12   8   91.08    4.27
   0 -12   8  115.11    4.06
   0 -12   8  120.29    4.11
   0 -12   9   13.47    1.24
   0 -12   9   13.31    1.26
   0  12  -9   10.81    0.91
   0  12  -9   11.70    1.56
   0 -12   9   13.67    1.22
   0  12   9   11.51    1.23
   0  12  -9   11.54    1.01
   0 -12   9   12.86    1.25
   0 -12  -9   12.77    1.39
   0 -12  -9   14.33    1.58
   0  12   9    8.00    1.38
   0 -12   9   10.89    0.95
   0  12   9   12.57    1.49
   0 -12   9   12.42    1.30
   0 -12  -9   11.02    1.28
   0 -12 -10  115.38    3.80
   0 -12  10  119.72    4.04
   0 -12 -10  109.79    3.82
   0  12  10  106.63    3.88
   0  12 -10  107.07    3.57
   0 -12  10  120.57    3.97
   0 -12 -10  120.57    4.02
   0  12 -10  108.22    4.56
   0  12  10  109.85    4.07
   0 -12  10  116.58    3.89
   0 -12  10  114.26    3.71
   0  12  10  104.80    4.03
   0 -12 -11   17.20    1.03
   0 -12  11   20.34    1.26
   0 -12  11   18.42    1.15
   0  12  11   16.15    1.15
   0  12 -11   19.60    1.05
   0  12  11   16.87    1.32
   0  12  11   14.43    1.27
   0 -12 -11   15.13    1.27
   0 -12  11   20.58    1.20
   0 -12  11   19.39    1.11
   0 -12 -12   13.50    0.83
   0  12  12    5.57    0.71
   0  12  12    6.25    0.65
   0  12  12    9.61    0.83
   0 -12  12   16.12    0.85
   0 -13   0   -0.09    0.85
   0  13   0    0.80    1.16
   0 -13   0    1.40    1.01
   0  13   0    0.72    1.19
   0 -13   0    0.77    0.88
   0 -13   0    1.67    0.79
   0 -13   0    3.09    1.12
   0  13   0   -0.04    0.86
   0 -13   0    0.83    1.21
   0  13   0    0.29    1.07
   0  13   0    0.84    0.88
   0  13   0    0.26    0.84
   0  13   0    0.12    1.02
   0 -13  -1    1.02    0.86
   0 -13   1    1.81    1.27
   0 -13   1    0.23    0.85
   0  13   1    0.23    1.12
   0 -13   1    0.40    0.97
   0  13   1    0.53    1.30
   0 -13   1    0.51    0.81
   0 -13   1    0.48    0.67
   0 -13   1    0.65    0.95
   0 -13   1    0.42    0.58
   0 -13  -1    2.23    1.01
   0  13  -1    0.66    0.81
   0  13   1    1.09    0.96
   0  13  -1    0.39    1.05
   0 -13  -1    0.45    1.16
   0  13   1    0.28    0.95
   0  13  -1   -0.12    0.77
   0  13   1    0.35    0.90
   0  13  -1    1.02    0.86
   0  13   1    1.01    0.89
   0  13   1   -0.36    1.06
   0  13  -1    0.60    1.10
   0  13   2   26.96    2.05
   0  13   2   31.28    2.86
   0 -13  -2   30.31    1.87
   0  13   2   23.72    2.65
   0 -13  -2   31.51    2.07
   0 -13   2   30.20    1.94
   0 -13   2   30.90    2.05
   0 -13   2   30.64    1.65
   0 -13  -2   30.49    1.98
   0 -13   2   24.00    1.63
   0 -13   2   32.91    1.82
   0 -13   2   27.12    2.21
   0 -13  -2   32.25    2.30
   0  13   2   34.16    2.11
   0  13  -2   20.97    2.42
   0 -13  -2   34.63    2.74
   0  13  -2   32.14    1.78
   0  13  -2   32.53    1.85
   0  13   2   33.87    2.06
   0  13   2   34.03    2.11
   0  13   2   25.60    2.78
   0  13  -2   24.85    2.79
   0  13   3   65.69    4.10
   0 -13  -3   48.40    3.43
   0 -13   3   55.58    2.74
   0 -13  -3   54.62    2.50
   0  13   3   53.36    3.84
   0 -13   3   57.15    2.48
   0 -13   3   56.67    2.75
   0 -13   3   53.00    2.77
   0 -13  -3   57.16    2.82
   0 -13   3   57.89    2.61
   0 -13  -3   57.71    3.17
   0 -13   3   51.78    3.04
   0  13   3   58.39    2.89
   0  13  -3   44.48    3.51
   0 -13   3   59.65    3.74
   0 -13  -3   58.13    3.56
   0 -13  -3   52.53    2.46
   0 -13  -3   55.26    2.78
   0 -13   3   56.51    2.57
   0 -13   3   57.43    2.92
   0  13   3   64.02    2.89
   0  13  -3   56.74    2.44
   0  13   3   62.56    2.92
   0  13  -3   52.11    4.01
   0  13  -4  103.85    4.89
   0  13   4  107.76    5.41
   0 -13   4   95.45    3.51
   0 -13   4  102.31    3.67
   0 -13   4   90.44    3.61
   0 -13  -4   79.23    4.65
   0 -13  -4   93.37    3.43
   0 -13   4   97.92    3.82
   0 -13   4   93.97    3.93
   0 -13  -4  101.55    3.99
   0  13   4   98.58    3.72
   0 -13   4  104.19    3.82
   0  13  -4  104.30    3.59
   0 -13  -4   95.19    4.26
   0  13   4  102.27    4.04
   0 -13  -4   95.45    4.62
   0  13  -4   79.28    4.55
   0 -13   4   92.46    4.79
   0  13  -4   71.74    4.73
   0 -13  -4  104.84    3.91
   0 -13  -4   97.25    3.69
   0 -13   4   95.92    4.02
   0  13   4   94.01    4.27
   0 -13   4   95.96    3.45
   0  13   4  103.21    4.02
   0  13  -4   87.48    5.35
   0  13   5   -0.19    0.77
   0  13  -5   -0.32    0.99
   0  13   5    2.09    1.59
   0 -13   5    0.77    0.70
   0 -13   5    0.40    0.55
   0 -13  -5    0.98    1.14
   0 -13   5    0.47    0.77
   0 -13  -5    0.98    1.11
   0  13   5    1.17    0.75
   0 -13   5    0.62    0.76
   0  13   5    1.17    1.19
   0 -13  -5    0.51    0.95
   0  13  -5    0.64    1.08
   0 -13   5    0.60    1.08
   0 -13   5    0.88    0.87
   0  13   5    0.61    1.15
   0  13   5    1.02    0.94
   0 -13  -5    0.89    1.01
   0 -13   5    0.43    0.67
   0 -13  -5    0.90    0.93
   0 -13  -5    2.10    0.59
   0  13   5    0.50    1.05
   0 -13  -5    2.30    0.81
   0  13  -5    0.38    1.05
   0 -13   6   18.20    1.59
   0 -13  -6   20.99    1.70
   0 -13  -6   20.04    1.55
   0  13   6   16.84    1.82
   0 -13  -6   19.18    1.57
   0 -13   6   19.13    1.64
   0  13   6   18.37    1.36
   0 -13  -6   17.07    1.76
   0 -13   6   22.10    1.62
   0  13   6   20.83    1.84
   0  13  -6   19.91    1.35
   0  13  -6   12.78    2.07
   0  13  -6   20.08    1.91
   0 -13   6   18.64    1.41
   0 -13   6   21.54    1.55
   0  13   6   20.31    1.58
   0  13   6   19.35    1.69
   0 -13   6   20.45    1.54
   0 -13   6   20.06    1.48
   0  13   6   20.83    1.96
   0  13  -6   17.43    2.38
   0 -13   7   18.75    1.40
   0  13   7   18.07    1.77
   0  13   7   17.02    1.53
   0  13   7   16.75    1.36
   0 -13  -7   15.19    1.66
   0 -13   7   19.69    1.52
   0  13   7   16.07    1.33
   0  13  -7   16.63    1.34
   0 -13   7   19.22    1.45
   0 -13   7   17.40    1.35
   0 -13   7   17.21    1.53
   0  13   7   13.69    1.64
   0 -13  -7   19.18    1.67
   0 -13  -7   17.22    1.39
   0 -13   7   17.13    1.47
   0 -13  -7   17.00    1.45
   0  13  -7   11.04    2.03
   0 -13   8  255.70    7.31
   0 -13   8  272.46    7.44
   0  13  -8  241.19    6.90
   0  13   8  256.80    7.32
   0  13   8  242.01    7.27
   0  13  -8  238.80    7.06
   0 -13   8  262.49    7.62
   0 -13  -8  241.15    7.80
   0 -13   8  247.81    7.15
   0  13   8  252.22    7.77
   0 -13  -8  274.20    7.61
   0 -13   8  251.73    7.51
   0 -13  -8  265.36    7.43
   0 -13  -8  237.78    6.86
   0  13   8  217.42    7.66
   0 -13   9  118.75    3.84
   0 -13   9  114.87    3.81
   0  13  -9  109.14    3.52
   0  13   9  106.02    3.75
   0  13  -9  104.34    4.65
   0 -13  -9  102.97    4.11
   0 -13  -9  115.79    3.96
   0 -13   9  121.69    4.07
   0 -13   9  112.19    3.88
   0 -13  -9  122.40    4.06
   0  13   9  107.39    4.09
   0 -13  10   38.34    1.77
   0 -13 -10   33.07    1.59
   0  13  10   33.65    1.80
   0 -13 -10   30.19    1.77
   0 -13  10   36.13    1.54
   0 -13  10   30.80    1.52
   0  13  10   27.21    1.72
   0 -13 -10   23.41    1.45
   0 -13  10   35.87    1.59
   0  13 -10   31.11    1.41
   0  13  10   29.37    1.51
   0  13  11   16.56    1.09
   0  13  11   20.54    1.18
   0 -13  11   14.23    0.81
   0 -13 -11   20.14    0.92
   0 -14   0  302.69    9.06
   0  14   0  252.31   10.26
   0 -14   0  290.16    8.48
   0 -14   0  243.27    8.31
   0 -14   0  276.69    9.10
   0  14   0  309.54    8.37
   0 -14   0  298.88   10.09
   0 -14   0  286.42    8.53
   0  14   0  300.90    8.51
   0  14   0  303.95    8.49
   0  14   0  250.84   10.37
   0  14   1  267.54    8.52
   0 -14   1  281.43    8.13
   0 -14   1  285.88    8.55
   0 -14  -1  306.72    8.87
   0  14  -1  249.68   10.00
   0  14   1  247.66    9.92
   0 -14  -1  286.09    8.09
   0 -14   1  289.06    8.20
   0 -14  -1  254.65    8.18
   0 -14   1  219.54    7.71
   0 -14   1  258.36    7.63
   0 -14  -1  266.75    8.72
   0 -14   1  258.40    8.68
   0  14   1  287.07    8.10
   0  14  -1  195.60    9.01
   0 -14  -1  282.37    9.64
   0  14   1  238.57    9.97
   0  14  -1  250.24   10.14
   0  14  -1  291.16    8.06
   0  14  -1  297.75    7.99
   0  14   1  293.24    8.23
   0  14   1  276.48    8.13
   0 -14   2  165.14    5.75
   0  14   2  149.28    7.11
   0 -14  -2  167.57    5.42
   0 -14   2  170.54    5.63
   0  14  -2  151.57    7.36
   0 -14  -2  158.18    6.07
   0  14  -2  175.18    5.52
   0 -14   2  169.95    5.31
   0 -14   2  149.99    6.06
   0  14   2  176.02    5.66
   0  14  -2  120.81    6.46
   0 -14  -2  163.20    6.75
   0 -14   2  172.09    6.97
   0  14  -2  179.21    5.46
   0  14   2  181.72    5.75
   0  14   2  171.63    5.64
   0  14  -2  183.20    7.04
   0 -14   2  163.99    5.46
   0 -14  -2  173.49    5.70
   0 -14   3   21.28    1.64
   0 -14   3   22.57    1.42
   0  14   3   18.57    2.36
   0  14  -3   20.00    2.50
   0 -14   3   25.88    1.63
   0  14  -3   23.78    1.60
   0 -14  -3   26.70    2.06
   0  14   3   25.53    1.74
   0  14   3   28.25    1.98
   0 -14  -3   23.39    2.30
   0 -14   3   20.97    2.31
   0  14  -3   18.92    2.31
   0  14  -3   18.57    2.26
   0 -14  -3   24.17    1.60
   0  14   3   26.10    1.91
   0  14   3   26.85    1.86
   0  14  -3   22.88    1.47
   0  14   3   24.94    2.23
   0  14  -3   23.17    2.35
   0  14   3   24.50    2.14
   0 -14   3   23.53    1.62
   0 -14  -3   27.20    1.94
   0  14  -4    9.80    1.91
   0  14  -4   10.53    1.92
   0 -14   4   12.74    1.24
   0 -14  -4   10.17    1.41
   0  14   4   11.90    1.23
   0 -14  -4   11.72    1.54
   0  14  -4   12.15    1.12
   0  14   4   12.35    1.51
   0 -14  -4   11.93    1.74
   0  14  -4    5.41    1.48
   0 -14   4   10.99    1.76
   0  14  -4   10.18    1.63
   0  14   4   11.77    1.52
   0 -14   4   10.13    1.08
   0 -14   4   12.12    1.11
   0  14   4   12.94    1.45
   0  14   4   11.04    1.56
   0 -14   4   11.55    1.30
   0 -14  -4   11.77    1.42
   0 -14   4   12.43    1.35
   0  14   4   10.72    1.60
   0  14   5   21.23    1.96
   0 -14   5   23.78    1.66
   0 -14   5   21.77    1.58
   0  14   5   24.07    1.82
   0  14   5   24.14    1.68
   0  14   5   22.74    1.53
   0 -14  -5   19.94    1.78
   0 -14  -5   23.38    1.94
   0 -14   5   23.97    1.59
   0  14  -5   23.18    1.52
   0  14  -5   24.53    2.15
   0 -14   5   22.71    1.48
   0 -14   5   20.69    1.66
   0 -14  -5   19.85    1.24
   0  14   5   19.39    1.87
   0 -14   5   21.14    1.63
   0 -14  -5   23.42    1.73
   0  14  -5   17.99    2.42
   0  14  -5   15.53    2.30
   0  14   6   74.58    3.46
   0 -14   6   71.72    2.89
   0  14   6   82.57    3.13
   0 -14  -6   66.83    3.24
   0  14   6   78.22    2.86
   0 -14   6   80.03    3.12
   0 -14  -6   75.01    3.49
   0  14  -6   73.84    2.78
   0  14  -6   76.22    3.63
   0 -14   6   82.58    3.02
   0 -14   6   69.07    3.12
   0  14  -6   56.95    4.28
   0 -14   6   66.10    3.05
   0 -14  -6   79.52    3.05
   0  14   6   68.79    3.41
   0 -14   7   87.25    3.54
   0  14   7   83.06    3.80
   0 -14  -7   99.81    3.39
   0 -14  -7  101.32    3.62
   0  14  -7   96.14    3.46
   0 -14  -7   99.61    3.75
   0 -14   7   93.16    3.66
   0  14   7  102.94    3.66
   0  14  -7   95.64    3.34
   0 -14  -7   94.91    3.93
   0 -14   7  108.11    3.65
   0  14   7   94.36    3.92
   0 -14   7  101.06    3.52
   0 -14   7  105.64    3.55
   0 -14  -8   15.25    1.31
   0  14   8   11.33    1.37
   0 -14   8   10.25    1.01
   0 -14  -8   13.59    0.94
   0  14  -8   10.55    1.50
   0  14  -8   12.47    0.97
   0 -14  -8   13.12    1.32
   0 -14   8   14.96    1.16
   0 -14   8   13.46    1.02
   0  14   8   12.66    1.39
   0  14  -8   14.70    1.08
   0  14  -8   14.27    0.91
   0 -14   8   13.45    1.19
   0 -14  -8   13.42    1.22
   0 -14   8   14.27    1.11
   0 -14  -9    0.61    0.59
   0 -14   9    0.49    0.53
   0  14   9    0.56    0.76
   0  14  -9    0.23    0.43
   0 -14   9    0.48    0.44
   0 -14  -9    0.08    0.53
   0 -14   9    0.68    0.57
   0 -14  -9    0.17    0.66
   0  14  10   39.25    1.73
   0 -14 -10   51.52    1.76
   0 -14  10   55.87    1.70
   0 -14 -10   48.67    1.69
   0  14  10   45.09    1.85
   0  15   0   -0.35    1.17
   0 -15   0    0.30    0.86
   0  15   0    0.33    0.82
   0  15   0    0.54    0.94
   0 -15   0    2.28    1.05
   0 -15   0   -0.33    0.85
   0  15   0   -0.11    1.05
   0  15   0    0.16    0.80
   0  15   0   -0.12    0.81
   0 -15   0    0.22    0.84
   0 -15   1  182.68    6.14
   0 -15  -1  196.59    6.43
   0  15  -1  162.36    7.46
   0  15   1  155.87    7.37
   0 -15  -1  186.00    5.81
   0 -15   1  189.85    5.93
   0 -15  -1  153.88    5.74
   0 -15   1  170.27    6.30
   0  15  -1  189.70    5.88
   0  15   1  187.40    5.91
   0 -15  -1  174.54    6.34
   0  15  -1  196.74    7.28
   0  15   1  182.25    7.05
   0  15   1  170.47    6.05
   0  15   1  195.20    5.97
   0  15  -1  194.89    5.83
   0  15   1  191.75    5.92
   0  15  -1  197.61    5.73
   0  15  -1  155.07    7.49
   0 -15   1  180.97    5.84
   0 -15  -2    1.16    0.77
   0 -15  -2    1.07    0.65
   0  15  -2    1.34    0.78
   0 -15   2    1.90    0.61
   0 -15  -2    0.70    0.89
   0 -15  -2    1.66    1.11
   0 -15   2    2.43    1.00
   0  15   2    0.30    1.05
   0  15  -2    2.11    0.79
   0  15   2    1.68    0.91
   0  15   2    1.78    0.94
   0  15  -2    1.89    1.19
   0  15   2    0.55    1.06
   0 -15   2    1.33    0.73
   0  15  -2    1.44    1.22
   0  15   2    0.22    1.02
   0 -15   2    1.74    0.96
   0 -15  -2    1.42    0.82
   0  15  -2    0.70    1.05
   0 -15   3  244.55    7.17
   0  15   3  247.37    7.23
   0  15   3  246.96    7.27
   0 -15  -3  222.63    7.52
   0  15   3  242.22    7.11
   0 -15   3  237.08    6.87
   0  15  -3  245.41    6.96
   0 -15  -3  234.37    7.71
   0  15  -3  254.66    8.54
   0  15   3  223.36    7.96
   0 -15   3  243.96    6.64
   0 -15   3  205.43    6.91
   0 -15  -3  230.16    7.11
   0  15   3  222.08    7.61
   0 -15  -3  246.51    7.23
   0  15  -3  193.24    8.77
   0 -15   4    4.02    0.85
   0  15   4    4.45    1.27
   0 -15   4    2.85    0.93
   0  15   4    3.79    1.04
   0  15  -4    3.49    0.73
   0 -15   4    2.92    0.75
   0  15   4    4.13    0.87
   0 -15  -4    3.20    0.94
   0 -15  -4    3.79    1.09
   0  15  -4    4.76    0.90
   0  15  -4    4.53    1.27
   0 -15   4    4.13    0.69
   0 -15  -4    4.44    0.87
   0  15   4    3.28    1.16
   0 -15  -4    3.81    1.10
   0 -15  -4    3.50    0.67
   0  15  -4    1.64    1.10
   0 -15   5   81.95    2.90
   0  15  -5   82.21    3.85
   0  15  -5   82.92    2.99
   0 -15  -5   75.96    2.62
   0 -15  -5   77.97    3.10
   0  15   5   72.27    3.41
   0 -15  -5   79.13    3.21
   0 -15   5   84.53    3.08
   0  15   5   78.53    2.97
   0 -15  -5   78.84    3.52
   0  15   5   80.36    3.23
   0  15   5   80.27    3.13
   0 -15   5   76.01    3.01
   0 -15   5   77.73    3.12
   0  15   5   76.28    3.50
   0  15  -6   49.64    2.00
   0 -15  -6   52.73    2.24
   0  15   6   44.25    2.49
   0 -15  -6   51.58    2.39
   0  15  -6   48.96    2.22
   0  15  -6   44.85    2.54
   0 -15  -6   48.16    2.56
   0 -15   6   56.19    2.29
   0 -15   6   53.22    2.13
   0  15   6   49.15    2.59
   0 -15  -7    0.45    0.68
   0  15   7    0.56    0.85
   0 -15  -7    0.72    0.69
   0  15  -7    0.79    0.51
   0  15   7    0.59    0.71
   0  15   7    0.61    0.91
   0 -15   7    0.50    0.51
   0 -15   7    1.00    0.60
   0 -15   7    0.87    0.53
   0 -15  -7    0.56    0.73
   0  15  -7    1.15    0.55
   0 -15   8    4.71    0.59
   0  15   8    4.32    0.92
   0 -15   8    5.29    0.72
   0 -15  -8    4.45    0.78
   0 -15   8    7.12    0.72
   0  15  -8    5.89    0.68
   0 -15  -8    6.78    0.80
   0 -15  -8    6.09    0.88
   0 -15  -9  156.67    4.14
   0 -15   9  165.53    4.04
   0  15   9  150.86    4.25
   0  16   0   10.58    1.14
   0 -16   0    7.15    1.12
   0 -16   0   10.58    1.24
   0  16   0   11.23    1.12
   0  16   0   10.26    1.13
   0 -16   0   10.69    1.28
   0  16   0    5.76    1.44
   0  16   0   10.37    1.22
   0 -16   0    9.02    0.90
   0 -16   0   11.11    1.19
   0  16   1  111.37    3.92
   0  16  -1  121.08    3.97
   0 -16  -1  103.04    4.17
   0 -16   1  112.76    3.87
   0  16   1  114.16    4.47
   0  16  -1  114.87    4.99
   0  16   1  107.45    4.78
   0  16   1  121.16    4.00
   0  16  -1  121.61    3.87
   0  16   1  118.11    3.94
   0 -16  -1  114.18    4.26
   0 -16   1  104.58    3.99
   0  16   1   95.81    5.14
   0  16  -1   88.27    5.04
   0  16  -1  106.84    4.17
   0 -16  -1  114.00    3.86
   0 -16   1  105.68    3.73
   0 -16  -1   93.25    3.41
   0 -16   1  115.38    3.95
   0  16  -2    0.80    0.91
   0 -16   2    1.41    0.52
   0  16  -2    1.08    0.71
   0 -16  -2    1.62    0.80
   0  16  -2    1.93    0.76
   0  16   2    1.33    0.68
   0 -16   2    1.85    0.85
   0  16   2    0.97    1.01
   0 -16  -2    1.11    0.66
   0  16  -2    3.42    1.18
   0  16   2    1.94    0.98
   0 -16  -2    1.07    0.92
   0 -16   2    1.74    0.72
   0  16  -2    1.83    1.06
   0  16   2    0.37    1.00
   0  16   2    2.02    0.88
   0  16  -2    1.64    0.65
   0  16   2    1.96    0.83
   0 -16   2    1.32    0.61
   0 -16   2    1.46    0.90
   0 -16   3   14.14    1.03
   0  16  -3   13.89    1.12
   0  16   3   15.07    1.26
   0  16   3   12.59    1.05
   0  16  -3   15.09    1.24
   0 -16  -3   18.39    1.48
   0  16   3   16.30    1.58
   0 -16  -3   14.86    1.10
   0  16   3   12.78    1.46
   0  16  -3   15.85    1.74
   0  16  -3   11.97    1.85
   0 -16   3   15.20    1.22
   0  16   3   15.37    1.64
   0  16   3   14.93    1.33
   0  16   3   14.82    1.30
   0 -16   4    8.72    0.88
   0  16   4    8.04    0.95
   0  16  -4   10.04    0.98
   0  16   4    8.76    1.30
   0 -16   4    8.41    0.96
   0 -16   4    9.54    1.07
   0  16  -4    9.47    1.36
   0 -16  -4    8.00    0.77
   0 -16   4    8.71    0.91
   0 -16  -4   10.40    1.21
   0  16   4    9.17    1.24
   0 -16  -4    8.04    0.94
   0 -16   4    8.65    0.71
   0 -16  -4    8.46    1.18
   0  16   4    9.72    1.12
   0  16   5   27.77    1.44
   0 -16   5   28.40    1.46
   0  16  -5   29.87    1.45
   0 -16  -5   26.74    1.80
   0  16   5   26.45    1.82
   0 -16   5   27.24    1.52
   0  16  -5   28.70    1.98
   0  16  -5   26.77    1.54
   0  16   5   23.60    1.70
   0 -16  -5   28.51    1.61
   0 -16  -5   30.99    1.64
   0 -16  -5   25.21    1.62
   0 -16   5   29.71    1.31
   0 -16  -5   25.76    1.76
   0  16   5   31.04    1.69
   0 -16   6    5.98    0.72
   0 -16  -6    4.94    0.89
   0  16   6    4.58    0.99
   0  16  -6    4.57    0.70
   0 -16  -6    4.36    0.81
   0 -16  -6    5.85    0.80
   0  16  -6    5.64    0.73
   0  16   6    3.88    0.87
   0 -16  -6    5.56    0.84
   0 -16  -6    3.68    0.84
   0 -16   6    5.63    0.62
   0 -16   7   28.04    1.28
   0 -16  -7   24.25    1.44
   0 -16   7   25.78    1.22
   0  16   7   25.53    1.48
   0 -16  -7   20.17    1.33
   0 -16  -7   26.77    1.14
   0 -16  -7   21.21    1.36
   0 -16   7   27.92    1.17
   0  16  -7   25.02    1.26
   0 -16  -8   15.74    1.06
   0 -16  -8   23.50    1.10
   0  16   8   19.96    1.10
   0 -16   8   24.95    0.94
   0 -16  -8   16.71    1.01
   0 -17   0    0.16    0.56
   0 -17   0    0.76    0.81
   0  17   0    0.04    0.87
   0 -17   0   -0.55    0.63
   0  17   0    0.18    0.83
   0 -17   0    0.18    0.38
   0  17   0   -0.06    0.63
   0  17  -1  124.08    3.94
   0  17   1  119.47    3.84
   0 -17   1  109.17    3.64
   0  17  -1  111.74    4.75
   0  17   1  113.87    4.65
   0 -17  -1  127.84    3.86
   0 -17  -1  123.47    3.97
   0 -17   1  121.05    3.83
   0  17   1  111.50    4.22
   0 -17   1  120.88    3.88
   0  17   1  125.13    3.95
   0 -17  -1  108.11    4.04
   0  17   1  124.90    3.96
   0  17  -1  127.11    3.93
   0  17  -2   48.24    1.94
   0  17   2   45.86    1.88
   0  17  -2   46.82    2.00
   0  17   2   47.71    2.03
   0  17   2   44.53    2.01
   0  17   2   41.68    2.21
   0 -17  -2   45.98    1.86
   0  17  -2   39.57    1.96
   0  17  -2   43.98    2.65
   0  17   2   37.73    2.34
   0  17   2   40.89    2.30
   0 -17   2   42.89    1.83
   0 -17  -2   41.15    2.14
   0  17   3  199.48    5.86
   0  17  -3  206.48    5.70
   0  17   3  215.89    5.99
   0 -17  -3  206.42    5.65
   0  17   3  180.94    6.07
   0 -17   3  209.54    5.84
   0 -17  -3  216.23    5.97
   0  17   3  200.32    6.29
   0 -17   3  202.27    5.80
   0  17  -3  191.27    5.98
   0  17  -3  206.35    6.83
   0  17  -3  217.58    5.92
   0  17  -4   15.68    1.01
   0  17  -4   13.44    1.04
   0  17   4   13.34    1.17
   0 -17  -4   16.58    1.18
   0 -17   4   14.53    0.96
   0 -17  -4   13.89    0.76
   0  17   4   13.76    0.98
   0  17   4   15.78    1.34
   0 -17   4   15.04    0.99
   0  17  -4   13.06    1.15
   0  17   5   52.06    2.17
   0 -17  -5   65.81    2.18
   0  17  -5   56.05    2.26
   0 -17   5   58.16    2.10
   0  17   5   59.77    2.41
   0 -17  -5   52.49    2.29
   0  17  -5   63.13    2.16
   0 -17  -6   30.24    1.21
   0  17  -6   26.72    1.32
   0 -17  -6   25.82    1.38
   0 -17   6   30.07    1.24
   0  17   6   28.81    1.44
   0 -17  -6   30.25    1.28
   0 -18   0  124.38    3.57
   0 -18   0  121.64    3.56
   0  18   0  118.00    3.58
   0  18   0  118.05    3.60
   0  18   1   52.82    2.26
   0 -18   1   40.29    1.59
   0 -18   1   56.79    1.95
   0 -18  -1   54.57    1.98
   0  18  -1   47.88    2.05
   0  18   1   48.35    2.01
   0 -18  -1   55.02    1.87
   0 -18  -1   45.43    1.95
   0  18  -1   54.14    1.96
   0  18   1   54.28    1.90
   0  18  -1   53.94    1.93
   0  18   1   52.67    1.96
   0  18   2   10.43    1.05
   0 -18   2    9.76    0.68
   0 -18  -2   12.11    0.74
   0  18   2   10.04    0.85
   0  18  -2   10.56    0.95
   0 -18  -2    9.61    0.88
   0  18  -2   10.85    0.83
   0  18  -2   12.69    0.86
   0 -18  -3    1.84    0.63
   0  18   3    1.20    0.46
   0 -18   3    1.49    0.44
   0 -18  -3    1.50    0.32
   0  18  -3    0.80    0.57
   0 -18   3    1.38    0.38
   0  18   3    1.47    0.72
   0 -18  -4    0.66    0.53
   0  18  -4    0.25    0.44
   0 -18   4    0.50    0.32
   0  18   4    0.33    0.57
  -1   0  15    7.22    0.88
   1   0 -15    8.37    0.95
  -1   0  15    5.00    0.56
  -1   0  15    8.28    0.90
   1   0 -15    7.98    0.93
   1   0 -15    8.16    0.80
   1   0 -15    6.54    0.79
   1   0 -14   -0.24    0.73
   1   0 -14   -0.03    0.78
  -1   0  14   -0.08    0.97
   1   0 -14   -0.03    0.92
  -1   0  14    0.22    0.62
   1   0 -14   -0.58    0.71
  -1   0  14   -0.23    0.81
   1   0 -14    1.06    0.83
  -1   0  13   29.18    1.84
  -1   0  13   24.49    1.76
   1   0 -13   25.86    1.73
   1   0 -13   27.70    1.81
   1   0 -13   27.87    1.88
   1   0 -13   26.91    1.83
  -1   0  13   29.07    2.05
  -1   0  13   29.92    2.14
  -1   0  13   25.17    1.73
  -1   0  12    0.68    0.89
   1   0 -12   -0.59    1.24
  -1   0  12   -0.34    1.06
  -1   0  12   -0.11    1.02
   1   0 -12    0.53    0.80
   1   0 -12    0.32    0.79
   1   0 -12    0.09    1.13
   1   0 -12    0.74    0.90
   1   0 -12    0.30    1.25
   1   0 -12    1.78    1.37
  -1   0  12    0.66    0.83
  -1   0  12   -0.22    1.32
  -1   0  11  494.36   13.13
   1   0 -11  469.37   14.14
  -1   0  11  432.10   14.55
  -1   0  11  436.91   14.59
   1   0 -11  421.88   13.60
  -1   0  11  480.88   12.86
  -1   0  11  474.82   12.97
  -1   0  11  454.13   12.71
   1   0 -11  454.89   14.22
  -1   0  11  453.66   12.63
  -1   0  11  399.79   12.05
   1   0 -11  415.68   11.92
   1   0 -11  461.49   12.47
  -1   0  11  391.69   12.04
  -1   0  11  473.18   12.84
   1   0 -11  456.87   14.23
   1   0 -11  444.84   14.17
   1   0 -11  472.82   12.42
  -1   0  10    1.14    0.89
   1   0 -10    0.17    1.04
  -1   0  10    0.95    1.18
   1   0 -10    1.02    1.13
  -1   0  10    2.22    1.32
  -1   0  10    0.16    0.75
  -1   0  10    0.49    0.94
   1   0 -10    0.37    1.09
  -1   0  10    1.88    1.39
  -1   0  10    0.99    0.60
  -1   0  10    0.34    0.83
  -1   0  10    0.83    0.77
  -1   0  10   -0.07    0.84
   1   0 -10    0.39    0.70
   1   0 -10    0.47    0.55
  -1   0  10    0.16    0.64
  -1   0  10    0.88    1.21
   1   0 -10    0.65    1.40
   1   0 -10    1.11    1.23
   1   0 -10    1.04    0.74
   1   0  -9   27.87    1.70
  -1   0   9   29.93    2.02
  -1   0   9   30.24    1.93
  -1   0   9   31.31    2.04
  -1   0   9   26.56    1.83
  -1   0   9   32.79    1.95
   1   0  -9   32.26    1.83
  -1   0   9   27.28    1.70
   1   0  -9   27.00    1.54
   1   0  -9   29.65    2.58
   1   0  -9   30.35    2.59
   1   0  -9   27.14    2.03
  -1   0   9   27.56    2.02
  -1   0   9   31.96    2.71
  -1   0   9   29.16    2.63
   1   0  -9   30.23    2.36
   1   0  -9   32.15    2.55
  -1   0   9   30.64    2.74
   1   0  -9   31.53    2.42
  -1   0   9   25.70    2.14
  -1   0   9   26.69    2.21
  -1   0   8    1.18    0.82
  -1   0   8    1.01    0.80
   1   0  -8    0.95    0.50
   1   0  -8    0.49    0.43
  -1   0   8    0.40    1.01
   1   0  -8    0.69    0.69
   1   0  -8    0.94    0.60
  -1   0   8    0.72    1.06
  -1   0   8    1.44    0.99
   1   0  -8    1.49    1.02
   1   0  -8    1.20    0.93
  -1   0   8    0.81    0.98
   1   0  -8    1.19    1.14
   1   0  -8    1.74    1.17
   1   0  -8    1.56    0.92
  -1   0   7  951.80   22.89
  -1   0   7  955.98   22.93
  -1   0   7  805.04   21.72
  -1   0   7  799.49   21.60
   1   0  -7  837.80   21.48
   1   0  -7  826.54   21.40
  -1   0   7  863.65   21.96
   1   0  -7  847.38   22.37
  -1   0   7  920.14   23.36
   1   0  -7  842.26   22.51
  -1   0   7  899.34   23.34
   1   0  -7  877.57   22.62
  -1   0   7  967.41   23.45
   1   0  -7  893.34   22.99
   1   0  -7  883.03   22.93
   1   0  -7  893.02   22.96
   1   0  -7  921.04   22.84
   1   0  -7  866.05   22.52
   1   0  -6    0.48    0.93
   1   0  -6    0.05    0.86
  -1   0   6    1.85    1.54
  -1   0   6    2.62    1.52
  -1   0   6   -0.09    0.61
  -1   0   6    0.17    0.28
  -1   0   6    0.58    0.69
   1   0  -6   -0.13    0.35
   1   0  -6    0.62    0.75
  -1   0   6    0.43    0.97
   1   0  -6    3.74    0.90
  -1   0   6    0.38    0.77
   1   0  -6    1.02    0.59
   1   0  -6   -0.09    0.64
  -1   0   6    2.20    0.80
   1   0  -6    0.67    0.61
  -1   0   6    1.85    0.94
   1   0  -6    2.24    0.86
  -1   0   6    0.54    0.81
   1   0  -5 1698.70   42.37
  -1   0   5 1759.00   42.73
  -1   0   5 1746.24   42.73
   1   0  -5 1708.23   42.39
   1   0  -5 1650.16   42.02
   1   0  -5 1666.51   42.09
  -1   0   5 1699.43   41.49
  -1   0   5 1930.76   42.49
  -1   0   5 1920.01   42.50
  -1   0   5 1786.54   42.64
  -1   0   5 1573.73   41.52
   1   0  -5 1666.04   42.39
   1   0  -5 1694.27   42.35
   1   0  -5 1710.94   42.14
   1   0  -5 1701.69   42.17
   1   0  -4    0.82    0.66
  -1   0   4    1.25    1.10
  -1   0   4    1.51    1.16
   1   0  -4    0.63    0.68
   1   0  -4    0.66    0.46
   1   0  -4    0.52    0.54
  -1   0   4    0.58    0.49
  -1   0   4    0.18    0.47
  -1   0   4    0.19    0.33
  -1   0   4    0.52    0.55
   1   0  -4    0.21    0.42
   1   0  -4    2.36    0.67
  -1   0   3 8230.35  196.25
  -1   0   3 8252.40  196.27
   1   0  -3 7628.34  195.91
  -1   0   3 8572.38  195.89
  -1   0   3 7901.54  195.71
   1   0  -3 7948.71  195.96
   1   0  -3 8169.44  195.98
   1   0  -3 8294.11  195.90
  -1   0   3 8526.60  195.83
  -1   0   2    1.25    0.29
  -1   0   2    1.15    0.35
   1   0  -2    0.88    0.47
  -1   0   2    1.20    0.81
  -1   0   2    1.17    0.83
   1   0  -2    1.19    0.42
  -1   0   2    0.85    0.36
   1   0  -1 9784.36  222.57
  -1   0   1 9695.21  222.64
  -1   0   1 9355.57  222.63
  -1   0   0    0.54    0.12
   1   0   0    0.03    0.17
   1   0   0    0.24    0.18
   1   0   0    0.30    0.21
   1   0   0    0.34    0.22
  -1   0   0    0.22    0.25
  -1   0   0    0.11    0.15
  -1   0   0    0.05    0.15
  -1   0  -1 1119.55   27.67
  -1   0  -1 1150.16   27.65
   1   0   1 1155.58   27.85
   1   0   1 1146.93   27.85
   1   0   2    3.01    0.57
  -1   0  -2    2.64    0.36
  -1   0  -2    2.04    0.48
  -1   0  -2    2.79    0.45
   1   0   3  101.66    3.39
  -1   0  -3  102.73    2.97
   1   0   3   94.85    3.22
  -1   0  -3  102.74    2.64
   1   0   3   96.25    3.08
  -1   0  -3  100.15    3.19
  -1   0  -3  106.16    2.85
   1   0   3  104.10    3.38
   1   0   3  103.90    3.38
  -1   0  -4    0.10    0.28
   1   0   4    0.11    0.58
  -1   0  -4    0.50    0.46
   1   0   4   -0.04    0.55
  -1   0  -4    0.35    0.68
   1   0   4    0.29    0.79
  -1   0  -4    0.64    0.37
   1   0   4    0.58    0.54
  -1   0  -5    1.13    0.51
   1   0   5    0.77    0.66
  -1   0  -5    1.67    0.64
   1   0   5    0.41    0.66
  -1   0  -5    1.06    0.83
   1   0   5    0.90    0.69
  -1   0  -5    1.17    0.39
  -1   0  -6   -0.03    0.40
   1   0   6    0.11    0.73
  -1   0  -6    0.59    0.63
  -1   0  -6    0.22    0.69
  -1   0  -6    0.35    0.61
   1   0   6    0.88    0.77
  -1   0  -6    0.53    0.86
   1   0   6    0.06    0.78
   1   0   6   -0.17    0.80
   1   0   6    0.26    0.47
   1   0   7  520.64   14.20
  -1   0  -7  503.87   14.97
   1   0   7  525.23   14.30
  -1   0  -7  528.45   14.30
  -1   0  -7  589.25   15.01
  -1   0  -7  542.72   15.44
  -1   0  -7  549.30   15.49
  -1   0  -7  547.00   15.40
  -1   0  -7  541.13   14.97
   1   0   7  576.64   15.68
   1   0   7  574.91   15.73
  -1   0  -7  571.05   15.28
   1   0   7  570.46   15.71
   1   0   8    0.14    0.71
  -1   0  -8    0.81    1.08
   1   0   8    0.41    0.97
  -1   0  -8    0.60    0.90
   1   0   8   -0.17    0.90
  -1   0  -8    0.18    0.68
  -1   0  -8    0.75    1.18
  -1   0  -8    0.53    1.13
   1   0   8    0.71    0.61
  -1   0  -8    0.06    0.71
   1   0   8   -0.16    0.96
  -1   0  -8    0.05    0.48
  -1   0  -8    0.07    1.03
   1   0   8   -0.33    1.04
   1   0   9  120.05    4.51
  -1   0  -9  126.74    5.13
  -1   0  -9  130.65    5.41
   1   0   9  121.34    5.74
  -1   0  -9  120.31    5.35
   1   0   9  124.68    5.80
  -1   0  -9  128.49    5.63
   1   0   9  118.86    4.51
   1   0   9  130.27    4.70
   1   0   9  130.89    4.84
   1   0   9  139.77    4.97
   1   0   9  113.91    4.35
  -1   0  -9  128.96    4.22
   1   0   9  124.27    4.40
  -1   0  -9   94.13    4.82
   1   0   9  130.00    4.66
  -1   0  -9  107.71    5.13
   1   0   9  129.72    4.67
  -1   0  -9  127.53    4.12
  -1   0  -9  128.61    5.70
  -1   0  -9  126.72    5.68
  -1   0 -10    0.08    0.89
  -1   0 -10    1.18    1.21
   1   0  10   -0.43    1.22
   1   0  10    0.11    1.10
  -1   0 -10    0.70    1.14
   1   0  10    0.93    1.06
   1   0  10    0.48    0.97
   1   0  10   -0.28    1.42
   1   0  10    0.11    0.87
  -1   0 -10    0.30    1.08
  -1   0 -10    1.71    1.29
   1   0  10    0.69    0.85
  -1   0 -10    0.19    0.63
   1   0  10   -0.09    0.68
  -1   0 -10    0.25    0.92
   1   0  10    0.48    1.24
   1   0  10    0.11    1.04
  -1   0 -10    0.69    1.32
  -1   0 -10    0.10    1.33
  -1   0 -10    0.70    0.61
   1   0  11   37.47    2.50
   1   0  11   39.30    2.62
  -1   0 -11   36.93    3.07
  -1   0 -11   39.70    3.18
   1   0  11   36.36    2.35
   1   0  11   34.12    2.48
  -1   0 -11   32.81    2.83
  -1   0 -11   36.04    2.87
   1   0  11   33.42    3.06
   1   0  11   32.50    3.01
   1   0  11   30.21    2.01
  -1   0 -11   34.99    3.03
  -1   0 -11   38.79    3.20
  -1   0 -11   35.06    1.97
   1   0  11   32.64    2.00
   1   0  11   38.62    2.55
   1   0  11   37.57    2.44
  -1   0 -11   32.64    1.84
  -1   0 -11   39.26    2.33
  -1   0 -11   34.38    2.64
  -1   0 -12   -0.60    1.05
   1   0  12   -0.11    1.10
   1   0  12    0.56    1.13
  -1   0 -12   -0.10    0.83
   1   0  12    0.60    0.95
  -1   0 -12    0.15    0.60
   1   0  12   -0.50    1.13
   1   0  12    0.30    0.93
   1   0  12   -0.75    1.08
  -1   0 -12    0.30    1.16
  -1   0 -12    1.19    1.21
  -1   0 -13    4.73    1.08
  -1   0 -13    4.11    0.96
   1   0  13    2.87    0.94
   1   0  13    3.84    0.98
  -1   0 -13    3.99    0.72
   1   0  13    3.26    1.05
  -1   0 -13    4.31    1.76
   1   0  13    4.37    1.09
  -1   0 -14   -0.80    0.80
  -1   0 -14    0.65    0.82
   1   0  14    0.11    0.75
  -1   0 -14   -0.36    0.63
   1   0  14   -0.07    0.82
   1   0  14    0.34    0.58
  -1   0 -15   -0.04    0.50
   1   0  15    0.44    0.49
   1   0  15   -0.17    0.51
  -1   0 -15    0.57    0.51
   1   1 -15  198.43    5.18
   1  -1 -15  213.81    5.49
  -1  -1  15  193.61    5.70
  -1   1  15  191.85    5.76
  -1   1  15  203.22    5.65
   1   1 -15  216.17    5.67
   1   1 -15  210.36    5.52
   1  -1 -15  211.72    5.60
   1  -1 -15  195.52    5.52
   1   1 -15  188.92    5.48
  -1  -1  14   32.14    1.73
  -1   1  14   32.86    1.85
   1  -1 -14   40.68    2.05
   1   1 -14   40.19    2.00
  -1  -1  14   33.12    2.05
   1   1 -14   35.16    1.86
   1  -1 -14   39.33    1.98
   1  -1 -14   41.37    2.02
   1   1 -14   38.81    1.95
  -1   1  14   42.35    2.17
  -1   1  14   38.26    2.05
   1  -1 -14   36.97    1.94
   1   1 -14   34.28    1.77
   1  -1 -14   35.22    1.96
   1   1 -14   36.60    1.97
   1   1 -14   32.30    1.75
   1  -1 -13    3.84    1.14
   1   1 -13    3.95    1.03
   1   1 -13    4.26    1.18
  -1   1  13    4.51    1.04
  -1  -1  13    3.80    0.92
   1  -1 -13    4.96    1.58
  -1   1  13    4.26    0.96
  -1  -1  13    3.84    0.96
   1  -1 -13    3.69    0.92
   1  -1 -13    3.30    0.86
   1   1 -13    4.24    0.95
   1  -1 -13    4.36    1.05
  -1   1  13    4.15    1.31
  -1  -1  13    3.19    0.88
  -1   1  13    5.15    1.18
   1  -1 -13    3.71    0.87
   1   1 -13    3.53    0.88
   1  -1 -12  182.35    7.41
   1   1 -12  223.52    8.37
   1   1 -12  195.90    7.87
  -1  -1  12  218.81    6.98
  -1   1  12  229.65    7.18
  -1  -1  12  216.64    6.94
  -1   1  12  231.40    7.32
  -1   1  12  206.62    8.56
  -1   1  12  206.04    8.55
   1  -1 -12  212.50    8.48
   1  -1 -12  201.85    7.97
  -1   1  12  222.54    6.94
  -1  -1  12  196.04    6.48
  -1  -1  12  222.48    6.98
   1  -1 -12  204.28    6.49
   1  -1 -12  229.72    6.90
   1   1 -12  229.81    6.92
   1  -1 -12  231.48    6.99
  -1   1  12  192.19    6.55
  -1   1  12  236.32    7.26
   1   1 -12  212.24    8.31
   1   1 -12  213.13    8.31
   1   1 -12  230.71    6.86
   1  -1 -12  219.45    6.79
  -1   1  11   82.56    3.62
   1  -1 -11   77.92    4.40
   1   1 -11   83.85    4.53
  -1   1  11   81.02    4.78
  -1   1  11   79.34    4.75
   1  -1 -11   77.45    4.34
   1   1 -11   72.77    4.03
  -1  -1  11   85.01    3.62
  -1   1  11   85.46    3.80
  -1   1  11   84.03    3.71
   1  -1 -11   76.26    4.35
   1   1 -11   79.08    4.54
  -1  -1  11   79.43    3.33
  -1   1  11   76.22    3.50
  -1  -1  11   85.49    3.66
   1  -1 -11   81.91    3.39
   1   1 -11   84.84    3.43
   1  -1 -11   86.09    3.48
   1   1 -11   88.71    3.51
  -1   1  11   73.65    3.28
  -1  -1  11   62.85    2.94
   1   1 -11   74.39    3.06
   1   1 -11   83.20    4.61
   1   1 -11   82.92    4.63
  -1   1  11   84.79    3.78
  -1   1  11   87.39    3.90
  -1  -1  11   91.32    3.92
   1   1 -10   46.33    2.31
   1  -1 -10   44.75    2.28
  -1  -1  10   46.77    2.62
  -1   1  10   45.77    2.64
   1  -1 -10   44.68    3.12
   1   1 -10   45.04    3.14
  -1   1  10   50.96    3.58
   1   1 -10   40.96    2.85
   1  -1 -10   41.99    3.02
  -1   1  10   46.15    3.44
  -1  -1  10   49.03    2.62
  -1   1  10   45.41    2.48
  -1  -1  10   43.86    2.44
  -1  -1  10   44.72    2.61
  -1   1  10   46.51    2.64
  -1   1  10   50.46    3.69
   1  -1 -10   44.70    3.14
   1   1 -10   43.42    3.21
  -1  -1  10   43.99    2.31
  -1   1  10   39.77    2.37
  -1  -1  10   44.20    2.46
  -1   1  10   47.40    2.53
   1   1 -10   44.80    2.32
   1  -1 -10   45.16    2.30
  -1  -1  10   37.86    2.02
   1   1 -10   36.35    1.87
  -1   1  10   39.18    2.24
   1   1 -10   43.07    2.08
   1   1 -10   42.37    3.20
   1   1 -10   45.36    3.27
  -1   1  10   47.71    2.70
  -1   1  10   34.81    2.54
  -1   1  10   32.22    2.53
   1  -1  -9  299.61    8.41
  -1   1   9  316.17    8.99
  -1  -1   9  320.88    9.01
  -1   1   9  314.31    8.81
  -1  -1   9  321.56    8.95
   1  -1  -9  275.35    8.24
  -1  -1   9  296.87    8.68
  -1  -1   9  309.21    8.95
  -1   1   9  301.48    8.82
  -1  -1   9  294.13    8.69
  -1   1   9  278.72    8.59
  -1   1   9  311.39    8.75
   1  -1  -9  300.36    8.46
   1   1  -9  290.49    8.20
  -1  -1   9  260.81    8.18
   1  -1  -9  276.81    8.10
   1   1  -9  277.35    8.03
   1  -1  -9  257.97    8.73
  -1   1   9  296.02    8.76
   1   1  -9  277.77    9.27
   1   1  -9  316.32    9.86
   1  -1  -9  311.40    9.81
   1  -1  -9  295.43    9.82
  -1   1   9  304.14   10.36
   1   1  -9  303.33   10.05
  -1   1   9  303.60   10.28
  -1   1   9  296.40   10.25
   1  -1  -9  301.19    9.69
   1   1  -9  281.30    9.29
  -1   1   9  279.33    9.30
  -1  -1   9  303.68    9.73
  -1  -1   9  304.86    9.68
  -1   1   9  275.31    9.23
   1   1  -9  305.33    9.95
   1   1  -9  305.19    9.94
   1  -1  -8  297.57    8.21
  -1  -1   8  311.57    9.50
  -1   1   8  291.58    9.13
  -1   1   8  295.04    9.12
  -1  -1   8  305.36    9.43
   1  -1  -8  303.51    8.25
   1   1  -8  279.59    7.91
  -1   1   8  268.63    8.24
   1   1  -8  287.88    8.03
   1  -1  -8  273.35    7.94
   1  -1  -8  272.37    8.64
   1   1  -8  284.77    9.08
  -1   1   8  293.41    8.51
   1  -1  -8  302.69    9.39
   1   1  -8  299.69    9.15
   1   1  -8  307.02    9.45
  -1  -1   8  321.79   10.07
  -1   1   8  325.53   10.10
   1  -1  -8  299.72    9.47
  -1   1   8  304.87    9.87
   1   1  -8  299.08    9.05
   1  -1  -8  299.37    9.31
  -1   1   8  302.76    9.84
   1   1  -8  288.94    9.01
   1   1  -8  296.17    9.51
   1   1  -8  307.66    9.60
   1  -1  -7   87.93    3.04
  -1   1   7   94.80    3.78
  -1   1   7   96.91    3.82
  -1  -1   7   98.35    4.00
  -1  -1   7   96.68    3.95
   1  -1  -7   88.36    3.08
   1  -1  -7   81.97    2.80
   1   1  -7   87.52    2.88
   1  -1  -7   86.05    2.91
   1   1  -7   87.43    2.95
   1  -1  -7   86.92    3.41
  -1   1   7   89.96    3.34
   1   1  -7   85.42    3.66
   1  -1  -7   91.14    3.82
   1   1  -7   92.61    3.72
  -1  -1   7   93.81    4.19
   1  -1  -7   91.81    3.91
  -1   1   7   95.53    4.20
  -1  -1   7   90.57    3.26
   1   1  -7   85.74    3.59
  -1   1   7   97.57    4.26
   1  -1  -7   97.50    3.94
  -1   1   7   96.59    4.21
   1   1  -7   88.13    3.62
   1   1  -7   86.71    3.90
   1   1  -7   90.03    3.96
  -1  -1   6   37.44    1.69
   1  -1  -6   36.60    1.57
  -1  -1   6   37.85    1.85
  -1   1   6   39.94    2.13
  -1  -1   6   37.51    1.52
  -1   1   6   39.21    2.11
  -1  -1   6   43.44    2.30
  -1  -1   6   43.93    2.31
  -1   1   6   31.38    1.25
  -1   1   6   32.17    1.81
  -1   1   6   33.27    1.73
   1   1  -6   38.19    1.49
   1  -1  -6   35.84    1.47
  -1   1   6   37.32    1.82
   1  -1  -6   40.46    1.90
   1   1  -6   38.70    2.10
   1  -1  -6   36.47    2.09
   1   1  -6   37.37    2.03
  -1   1   6   37.27    2.30
   1  -1  -6   36.35    2.04
   1   1  -6   40.76    2.06
  -1   1   6   39.18    2.37
   1  -1  -6   39.62    2.20
   1   1  -6   39.19    2.05
  -1   1   6   40.12    2.70
  -1   1   6   38.49    2.69
   1   1  -6   40.79    2.30
   1   1  -6   39.73    2.29
  -1  -1   6   42.41    2.44
   1  -1  -6   41.37    2.24
  -1   1   6   42.79    2.44
  -1   1   6   34.94    1.73
   1  -1  -5 2619.57   63.70
  -1   1   5 2439.65   63.13
  -1  -1   5 2799.74   64.04
   1   1  -5 2608.71   63.65
   1  -1  -5 2559.58   63.76
   1   1  -5 2566.35   63.37
   1  -1  -5 2601.95   63.63
   1   1  -5 2552.17   63.55
  -1  -1   5 2442.05   63.51
   1  -1  -5 2525.50   63.20
  -1   1   5 2561.94   62.99
   1   1  -5 2631.76   63.55
   1  -1  -5 2566.25   63.59
  -1  -1   5 2560.77   62.96
  -1  -1   5 2870.72   63.90
  -1   1   5 2513.52   62.74
  -1  -1   5 2915.72   63.94
  -1   1   5 2830.24   63.70
  -1   1   5 2863.03   63.73
   1  -1  -5 2457.99   63.46
   1   1  -5 2547.54   63.40
   1   1  -5 2623.05   63.74
  -1   1   5 2662.89   64.06
   1   1  -5 2608.68   63.72
  -1   1   5 2663.53   64.04
  -1  -1   4  456.24   11.51
   1  -1  -4  435.16   11.29
   1   1  -4  430.92   11.42
   1   1  -4  418.48   11.04
   1   1  -4  392.14   10.50
   1  -1  -4  429.11   11.29
  -1  -1   4  417.72   11.13
   1   1  -4  422.40   11.22
   1  -1  -4  414.40   10.88
   1  -1  -4  417.94   11.21
  -1   1   4  393.20   11.35
   1  -1  -4  412.59   11.12
   1   1  -4  428.15   11.22
  -1   1   4  439.04   11.58
   1   1  -4  431.91   11.33
   1   1  -4  430.29   11.32
  -1   1   4  431.69   11.57
   1  -1  -4  417.32   11.14
   1   1  -4  408.48   11.10
  -1   1   4  468.01   11.33
  -1   1   4  478.73   11.37
  -1  -1   4  471.66   11.48
  -1   1   4  429.82   10.92
  -1  -1   4  428.72   10.87
  -1   1   4  397.02   10.67
  -1  -1   4  481.84   11.53
  -1  -1   3 1469.38   35.42
   1  -1  -3 1445.86   35.30
  -1   1   3 1378.90   34.70
   1  -1  -3 1428.48   35.34
  -1  -1   3 1409.58   34.61
   1   1  -3 1452.99   35.12
  -1   1   3 1474.91   35.10
  -1  -1   3 1475.53   35.08
  -1   1   3 1595.99   35.39
  -1   1   3 1602.40   35.41
   1  -1  -3 1423.78   34.96
   1  -1  -3 1400.52   35.04
   1   1  -3 1464.77   35.31
  -1  -1   3 1517.89   35.31
   1   1  -3 1455.41   35.36
  -1   1   3 1415.79   35.50
  -1   1   3 1418.64   35.49
   1   1  -3 1466.07   35.37
   1  -1  -3 1369.36   35.20
   1   1  -3 1415.62   35.22
   1  -1  -2    1.02    0.39
   1   1  -2    1.18    0.43
   1  -1  -2    0.77    0.31
  -1   1   2    1.07    0.24
  -1   1   2    0.65    0.28
   1   1  -2    1.24    0.47
   1  -1  -2    1.03    0.41
  -1   1   2    0.67    0.82
   1   1  -2    0.85    0.52
  -1   1   2    0.81    0.76
   1   1  -2    0.77    0.49
  -1  -1   2    0.68    0.39
  -1  -1   1  664.32   16.70
   1   1  -1  694.58   16.71
   1  -1  -1  676.01   16.79
   1   1  -1  684.72   16.81
   1   1  -1  680.44   16.82
   1   1  -1  683.05   16.82
  -1   1   1  675.13   16.89
  -1   1   1  662.22   16.88
  -1  -1   1  704.21   16.90
  -1   1   1  711.85   16.82
  -1  -1   1  692.36   16.89
  -1   1   0  700.09   16.15
  -1  -1   0  722.30   16.32
   1   1   0  655.62   16.16
  -1  -1   0  637.92   16.07
  -1  -1   0  616.32   16.06
   1   1   1  566.90   14.08
  -1  -1  -1  562.64   14.24
   1   1   1  588.26   14.43
  -1  -1  -1  609.02   14.43
   1   1   1  594.36   14.44
  -1   1  -1  594.98   14.06
   1   1   1  579.88   14.41
   1  -1   1  565.18   14.18
   1   1   2  425.46   11.00
  -1  -1  -2  435.66   10.38
   1   1   2  430.35   10.98
   1   1   2  432.89   10.99
  -1  -1  -2  452.88   10.92
  -1  -1  -2  427.75   10.52
  -1  -1  -2  425.64   10.81
   1   1   2  435.12   10.97
  -1  -1  -2  413.69   10.40
   1  -1   2  428.42   10.46
  -1   1  -2  423.21   10.34
   1   1   3 1431.93   35.18
  -1   1  -3 1500.86   35.21
   1   1   3 1479.68   35.16
  -1  -1  -3 1436.57   35.14
  -1  -1  -3 1540.73   35.03
   1   1   3 1491.57   35.17
  -1  -1  -3 1396.71   35.00
  -1   1  -3 1411.89   34.91
  -1  -1  -3 1380.89   34.24
   1   1   3 1496.97   35.15
  -1   1  -3 1425.56   34.38
   1  -1   3 1385.08   34.22
  -1  -1  -3 1441.82   34.75
   1  -1   3 1504.81   35.14
  -1  -1  -3 1456.86   34.90
  -1   1  -4   51.46    1.72
   1  -1   4   56.17    2.35
  -1  -1  -4   50.83    2.13
   1   1   4   51.50    2.23
  -1  -1  -4   52.96    2.07
  -1  -1  -4   55.75    2.28
   1   1   4   48.83    2.14
  -1   1  -4   51.64    1.72
   1   1   4   51.09    2.32
   1   1   4   52.06    2.34
  -1  -1  -4   57.75    2.41
  -1   1  -4   52.14    2.06
  -1   1  -4   54.69    2.30
   1   1   4   49.81    2.33
   1   1   5    1.80    0.80
   1   1   5    1.35    0.73
  -1  -1  -5    1.11    0.86
  -1   1  -5    1.70    0.85
  -1   1  -5    0.85    0.43
   1   1   5    0.73    0.92
  -1  -1  -5    1.22    0.52
  -1   1  -5    1.43    0.48
  -1  -1  -5    1.73    0.71
   1  -1   5    2.28    0.76
  -1   1  -5    1.69    0.67
   1   1   5    0.47    0.64
  -1  -1  -5    1.60    0.65
  -1   1  -5    1.82    0.58
  -1   1  -5    0.33    0.58
  -1   1  -5    1.78    0.36
  -1   1  -6   23.43    1.79
   1   1   6   31.72    1.64
   1   1   6   32.49    2.09
  -1   1  -6   28.62    1.77
  -1   1  -6   28.22    1.58
  -1  -1  -6   30.18    1.79
  -1  -1  -6   31.14    1.95
   1  -1   6   32.19    2.11
   1  -1   6   25.39    1.36
   1   1   6   28.20    1.51
  -1   1  -6   27.91    2.04
  -1   1  -6   29.17    2.08
  -1  -1  -6   28.48    2.00
  -1   1  -6   30.06    1.93
   1   1   6   30.30    2.08
   1   1   6   33.24    2.15
  -1   1  -6   28.45    1.55
  -1  -1  -6   26.70    1.64
  -1   1  -7  223.57    6.64
  -1  -1  -7  223.11    6.96
   1  -1   7  210.60    6.30
   1   1   7  212.20    6.47
  -1   1  -7  213.86    7.27
  -1  -1  -7  192.51    6.84
   1   1   7  215.13    6.50
  -1   1  -7  220.85    7.42
  -1  -1  -7  218.20    7.19
  -1  -1  -7  214.07    7.44
   1   1   7  230.23    7.63
  -1   1  -7  226.22    7.01
  -1   1  -7  221.69    7.50
  -1   1  -7  233.87    7.61
  -1  -1  -7  225.96    7.40
   1   1   7  223.52    7.61
   1   1   7  227.56    7.65
  -1   1  -7  227.08    7.25
  -1  -1  -7  240.60    7.42
  -1  -1  -7  217.08    6.08
   1   1   8   20.33    1.61
   1  -1   8   23.42    1.66
   1  -1   8   24.08    1.71
  -1  -1  -8   23.59    2.12
  -1   1  -8   19.87    1.90
  -1  -1  -8   21.26    2.02
   1   1   8   21.45    2.12
   1   1   8   19.97    2.05
  -1  -1  -8   19.63    2.02
   1   1   8   20.01    2.06
  -1   1  -8   22.87    2.12
  -1   1  -8   23.07    2.19
  -1   1  -8   18.68    2.04
  -1  -1  -8   21.04    1.29
   1  -1   8   20.19    1.38
   1   1   8   18.25    1.42
  -1   1  -8   18.87    1.92
   1   1   8   19.26    1.62
  -1  -1  -8   15.83    1.59
  -1   1  -8   19.23    1.81
  -1  -1  -8   19.61    1.22
  -1   1  -8   19.34    1.47
  -1   1  -8   22.42    1.85
  -1  -1  -8   18.97    1.67
   1   1   9  506.49   14.33
   1   1   9  574.10   14.84
   1  -1   9  561.26   14.76
   1   1   9  499.78   14.27
   1  -1   9  505.88   14.41
  -1  -1  -9  556.79   15.34
  -1   1  -9  567.05   15.51
   1   1   9  549.05   16.29
  -1  -1  -9  559.61   15.83
  -1   1  -9  543.47   15.53
   1   1   9  555.11   16.32
  -1  -1  -9  551.58   15.88
  -1   1  -9  562.47   15.66
   1  -1   9  491.24   14.13
   1  -1   9  549.86   14.82
   1  -1   9  590.32   15.09
   1   1   9  593.58   15.08
   1   1   9  541.29   16.35
  -1  -1  -9  529.11   15.95
  -1   1  -9  542.82   15.93
   1  -1   9  502.48   14.04
   1  -1   9  496.75   14.25
  -1  -1  -9  553.81   14.10
   1   1   9  535.75   14.50
   1  -1   9  514.95   14.18
  -1   1  -9  477.14   15.59
   1   1   9  548.73   14.62
   1   1   9  542.25   14.58
  -1  -1  -9  446.73   15.12
  -1  -1  -9  523.38   13.93
  -1   1  -9  551.49   14.05
  -1   1  -9  551.93   16.06
  -1   1  -9  552.48   16.10
   1   1  10   56.79    2.96
   1  -1  10   61.04    3.03
   1   1  10   53.46    2.90
   1   1  10   59.23    3.02
   1  -1  10   56.60    3.05
  -1  -1 -10   58.60    3.35
  -1   1 -10   60.45    3.44
   1   1  10   60.13    3.96
  -1   1 -10   56.59    3.56
   1   1  10   62.02    4.00
  -1  -1 -10   59.29    3.64
  -1   1 -10   58.91    3.50
  -1  -1 -10   59.79    3.76
   1  -1  10   53.71    2.54
   1   1  10   66.30    3.33
   1   1  10   56.20    3.12
   1  -1  10   61.46    3.27
   1  -1  10   60.99    3.12
  -1  -1 -10   56.13    3.74
  -1  -1 -10   50.28    3.58
  -1   1 -10   60.98    3.79
   1  -1  10   53.95    2.45
   1  -1  10   51.15    2.66
   1   1  10   51.29    2.69
  -1  -1 -10   60.53    2.59
  -1   1 -10   60.30    2.62
   1  -1  10   55.62    2.59
   1   1  10   53.69    2.75
  -1  -1 -10   41.98    3.05
   1   1  10   62.72    3.05
  -1   1 -10   50.03    3.41
   1   1  10   64.29    3.16
  -1   1 -10   59.34    2.52
  -1  -1 -10   55.11    2.45
  -1  -1 -10   61.09    2.86
  -1   1 -10   62.79    3.89
  -1   1 -10   59.70    3.83
   1   1  11   20.06    2.04
   1  -1  11   16.15    1.67
   1   1  11   18.37    1.76
  -1   1 -11   16.20    1.89
  -1  -1 -11   14.78    2.15
   1   1  11   17.22    2.30
  -1   1 -11   12.88    1.89
  -1   1 -11   19.32    2.09
  -1  -1 -11   19.77    2.24
   1   1  11   17.85    2.31
  -1  -1 -11   16.14    1.40
   1   1  11   21.43    2.03
   1   1  11   20.35    1.93
   1  -1  11   17.44    1.94
   1  -1  11   22.56    1.93
  -1  -1 -11   22.03    2.37
  -1  -1 -11   19.42    2.37
  -1   1 -11   16.88    2.21
  -1   1 -11   18.58    2.33
   1  -1  11   14.84    1.20
   1  -1  11   15.67    1.45
   1   1  11   16.43    1.54
  -1  -1 -11   15.72    1.35
  -1   1 -11   17.23    1.44
   1   1  11   18.04    1.58
   1  -1  11   14.90    1.31
   1   1  11   22.54    1.93
   1   1  11   21.44    2.05
  -1   1 -11   16.23    2.24
  -1   1 -11   16.98    2.25
  -1  -1 -11   18.65    1.66
  -1  -1 -11   15.48    1.27
  -1   1 -11   17.13    1.32
   1  -1  12   20.13    1.84
   1   1  12   20.43    1.99
   1   1  12   22.36    1.97
   1   1  12   20.29    1.77
   1  -1  12   19.09    1.75
   1   1  12   18.28    2.27
  -1  -1 -12   16.36    2.11
   1   1  12   21.22    2.42
  -1   1 -12   18.82    2.23
  -1  -1 -12   19.02    2.17
  -1   1 -12   18.36    2.26
  -1   1 -12   17.78    2.26
  -1  -1 -12   17.94    1.38
  -1   1 -12   17.10    1.37
   1   1  12   18.54    1.52
  -1  -1 -12   21.22    1.79
  -1  -1 -12   21.11    1.73
  -1   1 -12   21.35    1.77
  -1   1 -12   15.51    1.28
  -1   1 -12   16.16    1.89
   1   1  12   22.69    1.90
   1  -1  12   16.63    1.64
  -1   1 -13   30.95    1.71
  -1  -1 -13   38.85    2.24
  -1  -1 -13   38.59    2.17
   1   1  13   38.43    2.23
  -1  -1 -13   37.11    3.12
   1  -1  13   30.61    1.98
   1  -1  13   35.79    2.21
   1   1  13   38.64    2.33
  -1  -1 -13   35.32    2.09
  -1   1 -13   35.16    2.09
   1  -1  13   33.78    2.11
   1   1  13   34.15    2.12
  -1  -1 -14    6.72    0.85
   1   1  14    7.27    1.05
  -1   1 -14    7.16    1.01
  -1  -1 -14    7.91    1.04
  -1  -1 -14    7.58    1.10
  -1   1 -14    7.75    1.10
  -1  -1 -14    6.44    0.93
  -1   1 -14    6.75    0.94
  -1  -1 -14    6.59    1.09
  -1   1 -14    7.59    0.93
   1   1  14    5.93    0.89
   1  -1  14    4.67    0.77
   1   1  14    7.42    1.06
   1  -1  14    7.16    0.99
   1   1  14    7.52    1.06
   1   1  15   71.81    2.30
   1  -1  15   66.63    2.16
   1   1  15   65.11    2.33
  -1  -1 -15   69.43    2.09
  -1  -1 -15   63.26    2.23
  -1   1 -15   70.19    2.26
   1  -2 -15    0.70    0.57
   1   2 -15    0.69    0.57
  -1   2  15    1.28    0.62
  -1  -2  15    1.58    0.63
  -1  -2  15    0.59    0.54
  -1   2  15    0.31    0.56
   1  -2 -15    1.64    0.66
   1   2 -15    0.63    0.65
   1  -2 -15    1.33    0.74
   1   2 -15    0.36    0.65
   1  -2 -15    0.52    0.67
  -1   2  15    0.63    0.48
  -1  -2  14    6.43    0.78
  -1   2  14    8.02    1.06
   1  -2 -14    8.41    0.92
  -1  -2  14    8.25    1.10
   1   2 -14    8.33    0.97
   1  -2 -14    7.46    1.03
   1   2 -14    8.39    1.05
   1  -2 -14    7.69    1.04
  -1  -2  14    8.82    1.12
  -1   2  14   12.08    1.30
  -1   2  14   10.27    1.17
  -1  -2  14    8.71    1.25
   1   2 -14    8.42    1.10
   1  -2 -14    9.80    1.28
   1   2 -14   10.07    0.95
   1  -2 -14   10.52    1.24
   1  -2 -14    7.77    1.03
   1   2 -14    8.91    1.05
   1   2 -14    7.84    0.93
  -1   2  13  256.75    7.99
  -1  -2  13  244.86    7.63
  -1  -2  13  252.86    7.80
   1  -2 -13  251.34    8.97
   1   2 -13  264.07    9.18
   1   2 -13  243.12    8.87
   1  -2 -13  256.30    7.53
   1   2 -13  272.05    7.88
   1  -2 -13  273.53    7.94
   1  -2 -13  277.57    7.94
  -1   2  13  283.06    8.15
  -1  -2  13  272.54    8.12
  -1   2  13  276.80    8.13
   1   2 -13  251.06    7.55
   1  -2 -13  262.01    7.88
   1   2 -13  267.95    7.76
   1   2 -13  276.64    7.99
   1   2 -12  100.80    3.92
   1  -2 -12  117.30    5.43
   1   2 -12  114.59    5.35
   1   2 -12  105.90    5.21
  -1  -2  12  103.57    4.13
  -1   2  12  112.30    4.50
  -1   2  12  105.51    4.35
  -1  -2  12  102.12    5.48
   1  -2 -12   96.04    5.11
  -1   2  12  112.69    5.66
  -1   2  12  108.00    5.57
  -1  -2  12   99.61    5.43
   1  -2 -12  103.94    5.48
  -1  -2  12  109.54    4.28
   1  -2 -12  108.14    3.89
  -1  -2  12  112.38    4.28
  -1  -2  12  103.82    3.98
  -1   2  12  108.61    4.18
   1  -2 -12  106.20    3.95
   1   2 -12  118.77    4.23
   1  -2 -12  106.52    4.11
   1   2 -12  102.85    3.74
  -1   2  12  104.03    4.03
   1  -2 -12  116.35    4.26
  -1   2  12  120.70    4.54
   1   2 -12  114.69    5.47
   1   2 -12  106.80    5.33
   1  -2 -12  102.88    5.29
   1  -2 -12  107.06    5.35
   1  -2 -12  105.66    4.05
   1   2 -12  115.29    4.14
   1  -2 -11   85.70    3.53
  -1  -2  11   92.36    3.95
  -1   2  11   96.97    3.93
   1   2 -11   99.25    4.95
  -1  -2  11   90.97    3.79
  -1   2  11  102.32    4.17
   1  -2 -11   92.06    5.05
  -1   2  11   84.51    4.94
  -1  -2  11   92.62    5.17
  -1   2  11   89.65    5.08
   1  -2 -11   86.51    4.73
  -1  -2  11   85.15    5.01
  -1  -2  11   94.37    3.91
  -1  -2  11   88.69    3.69
  -1   2  11   88.90    3.81
   1  -2 -11   90.05    3.65
   1   2 -11   98.59    3.77
   1   2 -11  100.08    3.81
   1  -2 -11   93.66    3.73
   1  -2 -11   90.34    3.77
  -1   2  11   83.75    3.67
   1   2 -11   89.54    3.43
   1  -2 -11   91.28    4.90
   1  -2 -11   87.45    4.81
   1   2 -11   96.30    4.98
   1   2 -11   93.32    4.94
  -1   2  11  100.85    4.22
  -1  -2  11  100.86    4.20
  -1   2  11   94.96    4.06
  -1   2  10  790.45   20.16
  -1  -2  10  811.96   20.20
   1   2 -10  829.10   21.51
   1  -2 -10  744.53   21.12
  -1   2  10  741.47   21.66
  -1  -2  10  766.72   21.80
   1   2 -10  706.18   20.31
  -1  -2  10  770.47   21.81
  -1   2  10  753.93   21.74
   1  -2 -10  738.84   21.09
   1  -2 -10  686.17   19.31
  -1   2  10  781.31   19.86
   1  -2 -10  697.86   19.30
  -1  -2  10  747.09   19.70
  -1   2  10  762.28   19.96
  -1   2  10  793.84   22.10
   1  -2 -10  742.67   21.02
  -1  -2  10  753.40   19.68
  -1   2  10  729.82   19.68
  -1  -2  10  759.50   19.82
  -1   2  10  790.60   19.87
   1  -2 -10  758.24   19.54
   1   2 -10  700.54   19.00
   1   2 -10  739.97   19.22
  -1   2  10  690.27   19.56
  -1   2  10  750.61   19.83
   1   2 -10  738.80   21.22
   1  -2 -10  750.92   21.29
   1   2 -10  741.22   21.23
   1  -2 -10  749.86   21.29
   1  -2 -10  762.27   19.49
   1   2  -9    1.87    1.34
   1   2  -9    0.65    1.18
   1  -2  -9   -0.16    1.18
   1  -2  -9    2.27    1.30
   1  -2  -9    1.48    0.72
  -1   2   9    1.62    0.92
  -1  -2   9    2.10    0.95
   1  -2  -9    2.11    0.81
  -1   2   9    1.54    0.74
  -1  -2   9    1.77    0.78
   1  -2  -9    0.97    0.77
  -1   2   9    0.72    0.81
  -1  -2   9    3.62    1.00
  -1  -2   9    1.09    0.72
  -1   2   9    0.76    0.85
  -1  -2   9    0.77    0.81
  -1   2   9    0.98    0.70
   1  -2  -9    1.78    0.71
   1   2  -9    1.01    0.59
   1   2  -9    0.47    0.49
   1   2  -9    0.98    0.95
   1  -2  -9    1.26    1.19
  -1  -2   9    1.22    1.20
  -1   2   9    1.86    1.24
   1   2  -9    3.25    1.11
  -1   2   9    1.21    1.07
  -1  -2   9    2.91    1.30
   1  -2  -9    0.38    0.95
   1   2  -9    1.28    1.12
   1   2  -9    0.56    0.82
  -1   2   9    0.68    1.17
   1  -2  -9    1.45    0.93
  -1   2   9    0.76    0.70
  -1   2   9    1.86    0.81
  -1  -2   9    2.41    1.17
   1   2  -9    0.80    0.84
  -1   2   9    1.97    1.13
   1  -2  -8   25.17    1.48
  -1  -2   8   28.29    2.22
  -1   2   8   23.61    1.83
  -1   2   8   22.00    1.78
  -1  -2   8   24.24    2.07
   1  -2  -8   20.80    1.39
  -1   2   8   18.75    1.70
  -1  -2   8   23.86    1.29
   1   2  -8   22.32    1.27
   1  -2  -8   20.01    2.08
   1  -2  -8   20.42    2.02
   1   2  -8   25.00    2.18
   1   2  -8   25.02    2.18
  -1   2   8   24.61    2.25
  -1  -2   8   25.33    2.26
  -1   2   8   22.70    2.18
   1  -2  -8   22.02    2.02
   1   2  -8   23.90    1.81
  -1  -2   8   26.26    2.27
   1   2  -8   24.07    1.93
   1  -2  -8   21.06    1.92
   1  -2  -8   21.09    1.91
  -1   2   8   22.34    2.19
   1   2  -8   23.61    2.17
   1   2  -8   23.25    1.86
  -1   2   8   20.30    1.64
   1  -2  -8   17.59    1.38
   1   2  -8   21.77    1.90
  -1  -2   8   25.06    1.76
   1   2  -7  192.94    5.65
  -1   2   7  198.48    5.91
   1  -2  -7  213.50    6.05
  -1  -2   7  205.43    6.14
  -1  -2   7  232.72    7.31
  -1   2   7  234.25    6.95
  -1   2   7  233.14    6.93
  -1  -2   7  245.25    7.45
   1  -2  -7  215.66    6.09
   1   2  -7  205.10    5.88
  -1   2   7  200.34    6.21
   1  -2  -7  202.15    5.85
   1   2  -7  211.08    7.08
   1   2  -7  212.62    7.09
   1  -2  -7  216.38    7.12
   1  -2  -7  217.50    7.15
   1   2  -7  205.16    6.55
  -1  -2   7  220.87    7.45
  -1   2   7  231.79    7.50
   1  -2  -7  222.62    7.15
  -1   2   7  201.38    6.37
   1  -2  -7  212.13    6.97
   1   2  -7  226.78    6.98
   1  -2  -7  223.64    7.05
  -1   2   7  231.48    7.52
  -1  -2   7  202.06    6.36
   1   2  -7  206.97    7.24
  -1  -2   7  226.86    7.47
  -1   2   7  229.77    7.47
   1   2  -7  209.48    6.71
   1  -2  -7  200.76    6.24
  -1  -2   7  206.80    6.30
   1   2  -7  206.97    6.97
  -1   2   7  210.91    6.30
   1  -2  -6   32.68    1.49
  -1  -2   6   33.36    1.65
  -1  -2   6   40.77    2.27
  -1  -2   6   35.22    1.58
  -1   2   6   27.93    1.16
  -1  -2   6   44.24    2.34
  -1   2   6   37.32    1.98
  -1   2   6   37.95    2.02
   1  -2  -6   32.47    1.49
   1  -2  -6   31.46    1.37
  -1   2   6   36.07    1.79
   1  -2  -6   35.43    2.16
  -1   2   6   35.70    2.56
   1   2  -6   34.63    2.13
   1   2  -6   37.58    2.20
   1  -2  -6   33.48    2.12
  -1   2   6   35.58    2.57
  -1   2   6   34.21    2.21
  -1  -2   6   33.93    2.21
   1   2  -6   33.95    1.81
   1  -2  -6   33.28    2.11
  -1   2   6   29.45    1.76
   1  -2  -6   30.97    1.97
  -1   2   6   30.92    1.41
   1   2  -6   35.29    1.98
   1   2  -6   31.76    1.30
  -1  -2   6   35.53    1.85
   1   2  -6   33.81    2.19
  -1   2   6   32.59    1.83
  -1  -2   6   38.03    2.35
   1  -2  -6   36.22    2.05
  -1  -2   6   34.51    1.73
   1   2  -6   33.83    2.06
  -1   2   6   32.08    1.68
   1  -2  -6   32.99    1.59
  -1   2   6   36.29    2.26
   1   2  -6   32.87    1.89
  -1  -2   6   36.89    2.27
   1   2  -5 1254.88   31.27
  -1   2   5 1179.78   30.54
  -1  -2   5 1388.83   31.85
  -1  -2   5 1403.08   31.90
  -1   2   5 1341.48   31.45
  -1  -2   5 1280.42   30.98
  -1   2   5 1260.34   30.88
  -1   2   5 1347.03   31.48
  -1  -2   5 1254.85   31.23
   1  -2  -5 1290.40   31.58
   1   2  -5 1239.80   31.04
   1   2  -5 1158.67   30.48
   1  -2  -5 1232.77   31.44
  -1   2   5 1256.81   30.77
  -1  -2   5 1365.93   31.96
   1   2  -5 1272.08   31.71
  -1   2   5 1236.33   31.23
   1  -2  -5 1263.24   31.40
   1  -2  -5 1237.89   30.80
   1   2  -5 1199.70   31.49
  -1  -2   5 1189.40   31.15
   1   2  -5 1250.42   31.49
   1  -2  -5 1265.82   31.54
   1  -2  -5 1279.00   31.56
  -1  -2   5 1249.23   31.86
  -1   2   5 1302.56   31.88
   1   2  -5 1260.91   31.51
  -1   2   5 1302.85   31.87
   1   2  -4  760.66   19.54
  -1   2   4  826.30   19.67
  -1   2   4  844.56   19.71
  -1  -2   4  791.89   19.40
   1   2  -4  753.49   19.27
   1  -2  -4  776.98   19.75
   1  -2  -4  742.16   19.61
  -1  -2   4  826.07   19.98
   1  -2  -4  782.48   19.57
   1   2  -4  785.21   19.86
  -1  -2   4  786.69   19.74
  -1  -2   4  742.48   19.32
   1  -2  -4  746.91   19.04
   1   2  -4  761.10   19.72
  -1   2   4  770.91   19.90
   1  -2  -4  767.69   19.69
  -1  -2   4  761.13   19.92
  -1  -2   4  759.62   19.91
   1   2  -4  766.40   19.66
   1  -2  -4  756.89   19.67
  -1   2   4  758.59   19.87
   1   2  -4  782.71   19.69
   1   2  -3  202.84    5.74
   1   2  -3  196.62    5.42
   1  -2  -3  200.60    5.82
  -1  -2   3  207.14    5.66
  -1   2   3  215.38    5.79
  -1   2   3  217.73    5.79
   1   2  -3  213.35    5.92
   1  -2  -3  201.12    5.61
  -1  -2   3  200.93    5.41
  -1  -2   3  213.39    5.90
   1  -2  -3  190.73    5.43
   1   2  -3  203.95    5.75
   1  -2  -3  199.31    5.73
  -1  -2   3  199.50    5.92
   1   2  -3  208.15    5.75
  -1  -2   3  201.75    5.93
  -1   2   3  200.77    5.91
  -1   2   3  202.54    5.90
   1  -2  -3  198.99    5.73
   1  -2  -2   94.73    2.82
   1   2  -2   88.07    2.89
   1   2  -2   86.54    2.53
   1  -2  -2   84.21    2.51
   1   2  -2   93.43    2.82
  -1  -2   2   94.47    2.86
   1   2  -2   92.75    2.92
  -1   2   2  106.97    3.04
  -1  -2   2   91.83    2.95
  -1   2   2   90.33    2.67
  -1   2   2   95.98    2.98
  -1   2   2   94.49    2.96
   1  -2  -2   91.98    2.81
   1   2  -2   86.94    2.77
  -1  -2   2   86.61    2.94
  -1  -2   2   86.68    2.95
   1  -2  -2   93.16    2.81
   1   2  -2   89.37    2.78
   1   2  -1  728.65   17.27
  -1   2   1  674.96   17.21
  -1   2   1  655.14   17.20
   1   2  -1  700.26   17.14
  -1  -2   1  689.21   17.22
   1   2  -1  703.37   17.14
   1  -2  -1  679.96   17.12
  -1  -2   1  677.35   17.21
   1  -2  -1  676.73   17.12
  -1  -2   1  711.78   17.16
  -1   2   1  766.50   17.10
  -1  -2   1  674.13   17.32
  -1  -2   1  676.07   17.33
  -1   2   1  674.99   16.84
   1  -2   0 1724.14   43.31
   1   2   0 1823.71   43.34
   1   2   0 1752.18   43.36
  -1  -2   0 1864.45   43.46
   1  -2   0 1730.17   43.06
  -1  -2   0 1921.53   43.68
   1   2   0 2123.29   43.68
  -1  -2   0 1620.75   43.38
  -1  -2   0 1685.38   43.39
  -1  -2   0 1894.07   43.53
  -1  -2   0 1821.33   43.17
  -1   2   0 1986.21   43.56
   1  -2   1 3775.81   93.45
   1  -2   1 3757.30   93.48
   1   2   1 3927.13   93.51
  -1  -2  -1 3774.06   93.41
   1  -2   1 3962.80   93.52
   1   2   1 3940.24   93.53
   1   2   1 3940.44   93.53
   1  -2   1 3974.75   93.52
  -1  -2  -1 3980.73   93.69
   1   2   1 4281.99   93.60
  -1  -2  -1 3768.27   93.48
   1   2   1 3700.65   93.50
   1   2   2 5443.46  129.24
   1  -2   2 5317.87  128.94
   1  -2   2 5367.55  129.23
  -1   2  -2 5168.97  128.79
  -1  -2  -2 5395.79  128.90
   1  -2   2 5471.55  129.27
   1  -2   2 5426.88  129.27
  -1  -2  -2 5647.23  129.36
   1   2   2 5378.64  129.26
   1   2   2 5389.73  129.26
  -1  -2  -2 5436.59  129.29
  -1  -2  -2 5350.15  129.23
  -1  -2  -2 5320.45  128.94
   1   2   2 5494.46  129.34
   1  -2   3   74.08    2.32
   1   2   3   84.81    2.90
  -1  -2  -3   80.95    2.22
  -1   2  -3   78.22    2.26
   1  -2   3   81.71    2.86
  -1  -2  -3   86.06    2.89
   1   2   3   79.94    2.81
   1  -2   3   78.60    2.81
   1   2   3   77.49    2.79
   1  -2   3   76.55    2.79
   1   2   3   78.58    2.80
  -1  -2  -3   86.35    2.89
  -1  -2  -3   80.44    2.81
  -1  -2  -3   76.53    2.72
  -1  -2  -3   77.60    2.25
  -1   2  -3   80.35    2.87
   1   2   3   78.34    2.88
  -1   2  -4  271.32    6.52
   1  -2   4  260.24    6.41
   1  -2   4  281.73    7.43
   1  -2   4  281.34    7.43
  -1  -2  -4  264.58    7.38
   1   2   4  271.86    7.36
  -1  -2  -4  280.85    7.34
  -1   2  -4  276.60    6.99
  -1   2  -4  285.62    7.23
   1   2   4  270.88    7.35
  -1  -2  -4  268.60    7.31
  -1  -2  -4  264.15    7.20
   1   2   4  217.70    6.22
   1   2   4  214.52    6.22
  -1   2  -4  299.20    7.45
  -1   2  -5  948.82   21.42
   1  -2   5  796.03   20.95
   1   2   5  953.24   22.57
  -1  -2  -5  980.64   22.47
  -1  -2  -5  928.60   22.49
  -1   2  -5  981.06   22.28
   1  -2   5  987.10   22.66
   1  -2   5  987.30   22.66
  -1   2  -5  974.98   21.86
   1   2   5  954.75   22.57
  -1  -2  -5  930.98   21.92
  -1  -2  -5  921.54   22.22
  -1  -2  -5  939.97   22.41
  -1   2  -5  940.41   21.45
   1   2   5  741.92   21.02
   1   2   5  735.33   21.03
   1  -2   5  916.63   21.60
  -1   2  -5  938.52   22.58
  -1  -2  -6  434.29   11.63
   1   2   6  434.55   12.04
  -1   2  -6  451.24   11.78
   1  -2   6  467.70   13.10
  -1  -2  -6  487.94   12.95
  -1   2  -6  453.92   11.45
   1   2   6  463.32   13.01
  -1  -2  -6  458.83   12.91
  -1   2  -6  479.27   12.66
   1  -2   6  477.75   13.14
   1   2   6  455.30   12.99
   1   2   6  432.85   11.94
   1  -2   6  452.13   12.00
  -1   2  -6  458.33   12.98
  -1  -2  -6  461.55   12.83
  -1   2  -6  451.23   11.96
  -1   2  -6  471.71   12.37
   1   2   6  482.92   13.04
  -1  -2  -6  463.97   12.39
  -1  -2  -6  439.06   12.88
  -1  -2  -6  448.92   12.90
  -1   2  -6  479.18   13.02
  -1   2  -6  466.43   12.97
  -1   2  -7   64.55    3.36
  -1  -2  -7   59.48    3.27
  -1   2  -7   63.90    3.36
  -1  -2  -7   63.12    3.37
  -1  -2  -7   61.57    2.30
   1  -2   7   60.96    2.34
   1   2   7   62.13    2.67
   1   2   7   62.75    2.63
  -1   2  -7   60.16    3.21
  -1  -2  -7   52.02    2.70
   1  -2   7   63.41    2.67
  -1   2  -7   64.87    3.09
   1  -2   7   65.33    3.42
   1  -2   7   61.88    3.36
   1   2   7   65.11    3.39
   1   2   7   63.84    3.37
  -1  -2  -7   64.79    3.32
  -1  -2  -7   68.47    3.41
  -1   2  -7   63.81    3.26
   1   2   7   68.35    3.46
  -1   2  -7   60.87    2.80
  -1   2  -7   64.02    2.80
  -1  -2  -7   62.23    2.90
  -1  -2  -7   60.09    2.23
  -1  -2  -8   86.88    3.88
  -1   2  -8   91.89    3.71
   1  -2   8   98.46    3.85
   1  -2   8   94.49    3.71
   1   2   8   98.50    3.84
  -1  -2  -8   98.16    4.43
   1   2   8   91.68    4.50
   1  -2   8   96.04    4.59
  -1   2  -8   92.02    4.07
   1  -2   8   94.13    4.56
  -1  -2  -8   96.50    4.52
   1   2   8   90.17    4.46
   1   2   8  100.26    4.66
  -1   2  -8   90.21    4.29
  -1   2  -8   93.24    4.49
  -1  -2  -8   94.90    4.49
  -1   2  -8   94.45    4.50
  -1  -2  -8   94.23    4.47
  -1  -2  -8   90.71    3.17
   1   2   8   92.74    3.59
   1  -2   8   83.32    3.16
  -1  -2  -8   72.13    3.59
  -1   2  -8   83.14    4.18
   1   2   8   90.54    3.56
   1  -2   8   88.74    3.56
  -1   2  -8   85.11    4.34
   1  -2   8   90.90    3.61
  -1  -2  -8   85.76    3.06
  -1  -2  -8   98.59    3.46
   1   2   9   33.05    2.13
   1   2   9   29.17    2.07
   1  -2   9   29.25    2.22
   1  -2   9   32.90    2.06
  -1   2  -9   35.00    2.52
  -1   2  -9   29.45    1.99
  -1  -2  -9   34.13    2.37
   1   2   9   37.34    2.90
   1  -2   9   29.93    2.67
   1   2   9   31.89    2.72
  -1  -2  -9   30.27    2.59
   1  -2   9   32.72    2.76
  -1   2  -9   30.40    2.33
  -1  -2  -9   34.56    2.76
  -1  -2  -9   30.50    1.82
   1  -2   9   28.88    1.78
   1  -2   9   30.61    2.07
   1  -2   9   34.10    2.28
   1   2   9   33.53    2.24
   1   2   9   34.69    2.85
  -1   2  -9   34.39    2.68
   1  -2   9   29.89    1.76
   1  -2   9   28.96    1.87
   1  -2   9   29.94    1.77
  -1  -2  -9   32.14    2.76
  -1   2  -9   33.83    2.78
  -1   2  -9   30.67    2.73
  -1  -2  -9   34.09    2.79
  -1  -2  -9   29.23    1.66
   1  -2   9   29.84    1.67
   1   2   9   34.62    2.10
  -1  -2  -9   28.27    1.60
  -1  -2  -9   34.41    1.99
   1   2   9   36.38    2.15
  -1   2  -9   24.37    2.39
  -1  -2  -9   24.65    2.13
   1  -2   9   33.68    2.09
   1  -2   9   32.53    2.18
   1   2   9   34.35    2.19
   1   2   9   29.44    2.07
   1  -2  10   12.80    1.47
   1  -2  10   14.71    1.97
   1   2  10   14.43    1.55
  -1   2 -10   13.84    1.77
   1  -2  10   12.80    1.95
  -1   2 -10   11.77    1.70
   1   2  10   14.10    2.05
  -1  -2 -10   13.20    2.02
   1  -2  10   15.64    2.11
  -1  -2 -10   15.85    2.06
  -1   2 -10   13.87    1.77
   1   2  10   15.98    2.15
   1  -2  10   14.33    1.32
   1   2  10   15.62    1.78
   1  -2  10   12.90    1.52
  -1   2 -10   13.71    1.97
  -1   2 -10   11.58    1.99
  -1  -2 -10   14.20    2.08
  -1  -2 -10   10.48    1.69
   1   2  10   12.82    2.05
   1  -2  10   11.91    1.17
   1  -2  10   13.18    1.38
   1  -2  10   13.55    1.28
  -1   2 -10   13.77    2.06
  -1  -2 -10   11.44    2.02
  -1  -2 -10   14.08    2.10
  -1   2 -10   13.35    2.08
  -1  -2 -10   12.51    1.19
   1   2  10   13.39    1.46
   1  -2  10   12.48    1.13
  -1   2 -10   12.93    1.20
  -1  -2 -10   12.55    1.12
  -1  -2 -10   12.84    1.43
  -1   2 -10    9.88    1.68
   1   2  10   14.81    1.59
   1   2  10   13.58    1.70
   1  -2  10   14.54    1.56
   1   2  10   12.71    1.69
   1  -2  11  259.19    8.43
   1  -2  11  275.39    8.58
   1   2  11  272.98    8.23
   1   2  11  298.71    8.80
  -1   2 -11  281.98    9.42
  -1  -2 -11  301.95   10.45
  -1  -2 -11  253.93    9.79
   1  -2  11  262.16   10.11
   1   2  11  282.68   10.29
   1  -2  11  258.50   10.06
  -1  -2 -11  277.77    9.77
   1   2  11  279.27   10.23
  -1  -2 -11  262.06    8.04
   1  -2  11  243.70    7.85
   1   2  11  308.32    9.09
   1  -2  11  284.82    8.73
   1   2  11  288.26    8.96
  -1  -2 -11  252.61    9.57
   1  -2  11  241.96    7.83
   1   2  11  244.52    8.06
  -1   2 -11  281.74    8.10
  -1  -2 -11  260.28    7.89
   1   2  11  272.75    8.42
  -1  -2 -11  293.59    8.51
   1  -2  11  273.75    8.55
   1   2  11  291.45    8.63
   1   2  11  294.89    8.68
  -1   2 -11  273.72    7.90
  -1  -2 -11  291.95    8.46
  -1  -2 -11  274.83    9.88
  -1   2 -11  275.57    9.91
  -1  -2 -11  268.59    9.84
  -1   2 -11  263.58    9.80
   1  -2  12    0.95    0.95
   1   2  12    0.61    1.11
   1   2  12    0.30    1.05
   1   2  12    0.43    1.12
   1  -2  12    0.87    1.20
   1  -2  12    0.11    1.01
   1   2  12   -0.11    1.13
  -1  -2 -12    0.10    1.65
  -1  -2 -12    2.09    1.08
   1  -2  12    0.69    0.91
   1  -2  12    1.02    0.88
   1   2  12   -0.11    0.92
  -1   2 -12   -0.08    0.85
  -1   2 -12    0.58    0.71
   1   2  12    0.28    0.73
  -1  -2 -12    0.83    1.01
  -1   2 -12    0.50    0.60
  -1  -2 -12   -0.34    0.87
  -1  -2 -12    0.33    0.80
   1  -2  12    0.57    0.86
   1   2  12    0.04    0.82
   1   2  12    0.52    1.00
  -1   2 -12    1.66    1.28
  -1  -2 -12    0.78    1.28
  -1   2 -12    2.03    1.35
  -1  -2 -12    2.99    1.32
   1  -2  12    0.37    1.03
  -1  -2 -13   19.67    2.44
   1  -2  13   22.94    1.87
  -1   2 -13   19.12    1.33
  -1  -2 -13   22.43    1.73
  -1  -2 -13   20.67    1.74
   1   2  13   22.69    1.72
   1  -2  13   22.37    1.72
   1  -2  13   21.15    1.54
   1   2  13   23.54    1.95
   1   2  13   23.21    1.85
   1  -2  13   23.05    1.75
  -1   2 -13   22.79    1.65
  -1  -2 -13   19.89    1.62
  -1  -2 -13   21.90    1.79
   1  -2  13   21.00    1.66
   1   2  13   21.33    1.71
   1  -2  14    0.52    0.67
  -1  -2 -14    1.09    0.73
   1   2  14   -0.04    0.63
   1  -2  14    0.30    0.74
   1   2  14    1.18    0.77
  -1  -2 -14    0.49    0.71
  -1   2 -14    0.41    0.69
  -1   2 -14    0.73    0.64
  -1  -2 -14   -0.27    0.89
  -1   2 -14    0.34    0.58
   1   2  14    0.18    0.63
   1  -2  14    0.10    0.66
   1   2  14    1.08    0.79
   1  -2  14    0.46    0.50
  -1   2 -15    7.13    0.73
  -1  -2 -15    7.33    0.76
   1   2  15    4.53    0.68
   1  -2  15    6.82    0.76
   1   2  15    7.20    0.79
   1   2  15    3.66    0.49
   1  -3 -15  194.06    5.20
   1  -3 -15  197.43    5.24
   1   3 -15  188.32    4.95
   1   3 -14   33.83    1.71
   1  -3 -14   32.29    1.64
  -1  -3  14   31.84    1.84
   1   3 -14   32.04    1.70
   1  -3 -14   31.27    1.77
   1  -3 -14   30.15    1.73
  -1   3  14   31.81    1.80
  -1  -3  14   31.72    1.80
  -1   3  14   29.86    1.77
   1  -3 -14   32.12    1.84
   1   3 -14   31.78    1.65
   1   3 -14   31.21    1.76
   1  -3 -13   -0.13    1.08
   1   3 -13    1.69    1.11
   1   3 -13    0.57    1.02
  -1   3  13    1.15    1.01
  -1   3  13    0.64    0.92
  -1  -3  13    1.01    0.67
  -1  -3  13    0.93    0.86
  -1  -3  13    0.76    0.80
   1  -3 -13    1.47    1.05
   1   3 -13    0.28    0.76
  -1   3  13    0.80    0.70
   1  -3 -13    1.57    0.94
   1  -3 -13    0.04    0.95
  -1   3  13    0.48    1.15
  -1  -3  13    1.81    1.13
  -1  -3  13    1.09    0.90
  -1   3  13    1.19    0.96
   1   3 -13    0.90    0.82
   1   3 -13    0.75    0.73
   1   3 -12   39.47    2.09
   1  -3 -12   39.78    3.09
   1   3 -12   41.19    3.11
   1   3 -12   40.03    3.16
  -1  -3  12   40.55    2.21
  -1   3  12   45.03    2.62
  -1   3  12   35.99    3.09
  -1  -3  12   39.12    3.18
   1  -3 -12   39.00    3.32
  -1   3  12   40.55    3.24
  -1  -3  12   36.77    3.09
   1  -3 -12   41.12    2.22
  -1  -3  12   38.01    2.35
  -1   3  12   37.19    2.26
  -1  -3  12   38.79    2.20
  -1   3  12   40.31    2.31
  -1  -3  12   40.03    2.39
   1  -3 -12   39.61    2.29
   1   3 -12   45.91    2.37
   1  -3 -12   44.39    2.44
   1  -3 -12   42.10    2.39
   1   3 -12   36.53    1.96
  -1   3  12   39.14    2.29
  -1  -3  12   41.93    2.55
  -1   3  12   40.97    2.55
   1  -3 -12   39.83    3.11
   1   3 -12   35.22    2.98
   1   3 -12   40.18    3.10
   1  -3 -12   39.15    3.07
   1   3 -12   43.77    2.29
  -1  -3  11   70.48    3.41
   1   3 -11   58.95    2.74
  -1   3  11   71.16    3.45
   1   3 -11   70.76    4.12
   1  -3 -11   58.42    4.02
  -1  -3  11   67.69    3.24
   1  -3 -11   64.78    2.97
  -1   3  11   61.40    3.04
   1  -3 -11   64.04    2.96
  -1   3  11   72.86    3.40
  -1  -3  11   61.59    2.96
   1  -3 -11   64.34    4.22
  -1   3  11   66.66    4.21
  -1  -3  11   60.66    4.08
  -1  -3  11   61.20    4.08
   1  -3 -11   64.90    4.08
  -1   3  11   63.50    4.14
  -1  -3  11   66.67    3.07
  -1  -3  11   66.20    3.17
  -1   3  11   65.86    3.09
  -1   3  11   69.66    3.23
   1  -3 -11   65.55    2.99
   1   3 -11   60.45    2.57
   1   3 -11   63.75    2.75
   1  -3 -11   69.29    3.15
  -1   3  11   66.95    3.16
  -1  -3  11   68.79    3.30
  -1   3  11   74.32    3.37
   1  -3 -11   65.69    4.01
   1   3 -11   64.56    3.99
   1   3 -11   61.97    3.96
   1  -3 -11   67.57    4.05
   1  -3 -11   64.66    2.97
   1   3 -11   70.08    3.04
  -1   3  10 1395.71   34.15
  -1  -3  10 1427.20   34.11
   1   3 -10 1314.83   34.76
   1   3 -10 1461.39   35.54
  -1   3  10 1349.69   35.74
  -1   3  10 1326.57   35.66
  -1  -3  10 1318.19   35.74
  -1  -3  10 1313.07   35.73
   1  -3 -10 1306.98   35.21
   1  -3 -10 1343.86   35.56
   1  -3 -10 1252.07   33.32
  -1   3  10 1334.13   33.65
   1  -3 -10 1235.57   33.34
  -1  -3  10 1297.15   33.77
  -1   3  10 1340.39   33.85
  -1  -3  10 1309.19   33.46
   1   3 -10 1354.38   35.68
   1  -3 -10 1297.04   34.74
  -1   3  10 1269.48   33.54
  -1  -3  10 1354.87   33.76
  -1  -3  10 1345.71   33.70
  -1   3  10 1365.31   33.71
   1  -3 -10 1324.04   33.40
   1  -3 -10 1352.25   33.52
   1   3 -10 1353.33   33.19
   1   3 -10 1298.50   32.96
  -1  -3  10 1334.10   33.74
  -1   3  10 1338.67   33.72
   1  -3 -10 1298.77   35.11
   1   3 -10 1317.39   35.18
   1  -3 -10 1266.14   35.04
   1   3 -10 1309.97   35.17
   1  -3 -10 1324.39   33.36
   1   3  -9  507.48   14.83
   1  -3  -9  494.60   14.74
   1  -3  -9  495.79   14.73
   1   3  -9  490.40   14.74
   1  -3  -9  505.04   13.25
  -1  -3   9  453.63   12.99
  -1  -3   9  533.06   13.89
  -1   3   9  531.51   13.89
   1   3  -9  508.89   14.56
   1   3  -9  483.40   13.80
  -1  -3   9  506.16   15.20
  -1   3   9  508.44   15.20
  -1   3   9  512.23   15.23
  -1  -3   9  518.71   15.26
   1  -3  -9  513.68   14.90
   1  -3  -9  475.70   13.29
   1  -3  -9  465.98   13.25
  -1   3   9  519.52   13.56
  -1  -3   9  500.67   13.37
  -1   3   9  492.67   13.64
   1  -3  -9  492.70   14.42
  -1   3   9  509.01   15.35
   1   3  -9  516.90   15.19
  -1  -3   9  505.28   13.67
  -1  -3   9  508.34   13.61
  -1   3   9  460.33   13.37
  -1   3   9  506.14   13.52
   1  -3  -9  498.29   13.26
   1   3  -9  499.41   12.97
   1   3  -9  500.96   13.11
   1   3  -9  474.47   14.02
  -1   3   9  416.59   13.71
  -1   3   9  410.54   13.71
   1   3  -9  484.17   14.62
  -1   3   9  505.27   13.53
  -1  -3   9  496.30   13.55
  -1   3   8 1057.18   25.22
  -1  -3   8 1063.74   25.21
   1   3  -8  949.27   25.09
  -1  -3   8 1032.14   26.51
  -1  -3   8 1038.29   26.52
  -1   3   8 1011.97   26.46
   1  -3  -8 1020.73   26.16
  -1   3   8 1013.44   26.48
  -1  -3   8 1003.09   24.96
  -1   3   8  935.72   25.38
  -1   3   8  933.18   25.36
   1  -3  -8  988.45   24.62
   1   3  -8  983.42   24.40
  -1   3   8  945.34   24.81
  -1  -3   8  861.36   24.92
   1   3  -8  973.95   25.47
   1   3  -8  895.08   24.06
  -1  -3   8  974.71   24.73
   1  -3  -8  975.97   24.58
  -1   3   8  903.91   25.07
   1   3  -8 1047.05   25.97
   1  -3  -8  978.31   25.71
  -1   3   8 1019.88   26.58
   1   3  -8 1013.78   26.44
   1  -3  -8  985.40   25.99
   1  -3  -8  992.22   26.03
   1   3  -8 1008.91   26.07
   1   3  -8 1000.96   26.04
   1   3  -8  945.52   25.94
  -1  -3   8  966.68   24.87
  -1   3   8  975.99   24.84
  -1   3   7  114.75    4.74
   1  -3  -7  112.15    4.58
   1   3  -7  111.71    3.94
  -1  -3   7  111.48    4.71
  -1   3   7  113.91    4.20
  -1  -3   7  121.80    4.79
  -1  -3   7  126.98    4.89
  -1   3   7  115.30    4.23
   1  -3  -7  108.13    3.57
  -1   3   7   95.41    3.25
  -1   3   7  100.26    3.78
  -1   3   7  115.94    4.75
  -1  -3   7  118.19    4.76
   1   3  -7  109.89    4.16
  -1   3   7  100.60    3.55
   1  -3  -7  109.47    3.58
   1   3  -7  101.01    3.25
  -1  -3   7  115.14    3.79
   1   3  -7  118.86    4.47
   1   3  -7  104.33    3.26
   1  -3  -7  110.78    4.40
  -1   3   7  103.23    4.06
   1   3  -7  119.22    4.80
   1  -3  -7  109.90    4.27
  -1   3   7  105.35    4.11
  -1  -3   7  108.60    3.79
   1   3  -7  113.61    4.55
   1  -3  -7   96.76    3.41
  -1   3   7  104.79    3.74
   1   3  -7  111.13    4.46
   1  -3  -7  110.79    4.48
   1   3  -7  112.74    4.48
   1  -3  -7  109.43    4.46
  -1   3   6  223.65    6.26
  -1  -3   6  259.97    7.58
  -1  -3   6  250.02    7.47
  -1   3   6  240.11    6.90
  -1   3   6  242.94    6.90
  -1  -3   6  221.47    6.46
  -1   3   6  196.66    5.79
   1  -3  -6  218.34    6.18
   1  -3  -6  231.27    7.13
   1   3  -6  232.17    7.09
  -1  -3   6  227.88    7.52
   1   3  -6  228.44    7.06
   1  -3  -6  231.54    7.12
   1   3  -6  222.58    6.81
  -1  -3   6  227.33    7.30
  -1   3   6  232.98    7.33
  -1   3   6  221.76    6.46
   1  -3  -6  218.81    6.18
  -1  -3   6  212.55    6.34
   1  -3  -6  226.34    6.26
  -1   3   6  213.20    6.20
   1  -3  -6  226.75    7.06
   1   3  -6  212.39    5.95
  -1   3   6  213.54    6.82
  -1  -3   6  225.45    6.81
  -1   3   6  217.55    6.85
   1  -3  -6  230.94    6.90
   1   3  -6  233.52    7.35
  -1  -3   6  229.53    7.34
   1   3  -6  223.67    6.45
   1  -3  -6  230.35    7.20
  -1   3   6  237.69    7.39
   1  -3  -6  212.55    6.05
  -1   3   6  223.26    6.35
  -1  -3   6  213.20    6.35
   1   3  -6  220.04    7.14
  -1   3   5   12.74    0.91
  -1  -3   5   12.23    1.02
  -1   3   5   13.13    1.11
  -1  -3   5   13.94    1.34
  -1  -3   5   12.33    1.28
  -1   3   5   11.82    1.08
   1  -3  -5   11.45    0.84
   1   3  -5   13.67    1.26
   1   3  -5   15.05    1.31
   1  -3  -5   16.28    1.36
   1  -3  -5   17.49    1.41
  -1  -3   5   12.43    1.73
  -1   3   5   12.70    1.65
  -1  -3   5   11.49    1.68
  -1   3   5   12.87    1.70
  -1  -3   5   12.14    1.28
  -1   3   5   13.62    1.34
   1   3  -5   13.16    1.17
  -1   3   5   13.75    1.25
  -1   3   5   11.59    1.02
   1  -3  -5   11.92    0.82
  -1  -3   5   10.99    1.06
   1  -3  -5   18.40    1.00
   1  -3  -5   12.24    1.15
   1   3  -5   12.26    0.75
  -1   3   5   14.48    1.35
   1   3  -5   13.45    1.32
  -1  -3   5   11.17    1.12
   1  -3  -5   19.14    1.26
   1  -3  -5   11.95    0.71
  -1   3   5   14.21    1.36
   1   3  -5   10.28    0.91
  -1  -3   5   12.19    1.30
  -1   3   5   10.68    0.50
   1  -3  -5   13.91    1.39
  -1  -3   4  113.76    4.01
   1   3  -4  114.37    3.83
  -1  -3   4  111.06    4.08
   1  -3  -4  113.43    3.83
  -1  -3   4  111.00    4.09
   1   3  -4  113.21    3.81
   1  -3  -4  115.22    3.86
   1   3  -4  116.40    3.85
   1  -3  -4  106.79    3.34
  -1  -3   4  111.92    3.84
   1  -3  -4  110.64    3.61
   1   3  -4  111.89    3.97
  -1  -3   4  116.28    3.77
  -1   3   4  121.33    3.88
  -1   3   4  117.67    3.84
   1   3  -4  120.56    3.42
   1  -3  -4  132.48    4.15
   1   3  -3  721.91   18.06
  -1  -3   3  711.23   18.25
  -1   3   3  702.77   18.19
   1   3  -3  714.51   18.04
   1  -3  -3  703.08   18.05
  -1   3   3  707.56   18.19
   1  -3  -3  711.38   18.06
  -1  -3   3  717.61   18.27
  -1  -3   3  793.52   18.56
  -1   3   3  728.38   18.23
  -1  -3   3  763.41   18.22
  -1   3   3  739.21   18.23
  -1  -3   3  726.82   18.27
  -1  -3   3  804.07   18.60
   1  -3  -3  708.22   18.04
   1   3  -3  711.20   18.21
  -1   3   3  683.99   18.39
   1  -3  -3  676.64   17.94
   1  -3  -3  695.87   17.82
   1   3  -3  732.62   18.31
  -1   3   3  816.00   18.58
   1   3  -3  722.07   18.26
   1   3  -3  665.80   17.57
   1   3  -3  701.04   18.35
  -1  -3   3  746.23   18.47
   1  -3  -2   58.00    2.01
   1   3  -2   57.21    2.00
  -1   3   2   60.86    2.19
  -1  -3   2   58.48    2.22
   1  -3  -2   58.33    2.02
  -1   3   2   60.51    2.18
  -1  -3   2   56.82    2.21
   1   3  -2   57.16    1.99
  -1   3   2   68.74    2.35
  -1  -3   2   59.23    2.31
   1  -3  -2   59.78    2.14
  -1   3   2   58.76    1.85
   1   3  -2   58.13    2.24
  -1   3   2   68.54    2.35
   1   3  -2   57.84    2.18
  -1  -3   2   59.87    2.31
  -1   3   2   57.69    1.96
  -1  -3   1   59.80    2.09
   1   3  -1   62.49    1.98
   1  -3  -1   64.71    1.99
   1  -3  -1   63.93    1.99
   1   3  -1   62.29    1.98
  -1  -3   1   61.21    2.10
   1   3  -1   68.91    2.04
  -1   3   1   71.73    1.89
  -1   3   1   61.13    1.73
  -1   3   1   64.77    1.91
  -1   3   1   66.15    2.05
   1   3  -1   68.24    2.29
  -1  -3   1   66.80    2.36
  -1   3   1   79.00    2.41
  -1   3   1   73.23    2.17
  -1  -3   1   67.61    2.35
   1  -3  -1   66.88    2.26
   1  -3  -1   62.25    2.02
  -1  -3   0 1048.62   25.27
   1   3   0  998.20   25.10
  -1   3   0 1102.86   25.42
   1   3   0 1004.11   25.29
  -1  -3   0 1060.44   25.50
  -1  -3   0 1045.06   25.41
  -1  -3   0 1039.91   25.57
   1   3   0 1048.61   25.23
   1  -3   0 1024.87   25.20
  -1   3   0 1039.55   25.03
  -1  -3   0 1063.52   25.62
  -1   3   0 1107.29   25.53
   1  -3   0 1005.29   25.11
  -1   3  -1 4364.84  103.45
   1   3   1 4207.58  103.24
  -1  -3  -1 4342.40  103.42
  -1  -3  -1 4201.46  103.28
  -1  -3  -1 4045.84  103.50
  -1  -3  -1 4323.07  103.36
  -1  -3  -1 4340.08  103.40
   1  -3   1 4180.48  103.34
   1  -3   1 4052.67  103.13
   1   3   1 4208.02  103.16
  -1  -3  -1 4259.49  103.37
   1  -3   1 4312.31  103.16
   1  -3   1 4306.58  103.17
   1   3   1 4406.76  103.19
   1   3   1 4289.53  103.18
  -1  -3  -1 4274.71  103.28
  -1  -3  -1 4392.42  103.57
   1   3   2  138.55    4.42
  -1   3  -2  166.03    4.67
   1   3   2  145.99    4.36
   1  -3   2  160.54    4.41
   1   3   2  181.56    4.81
   1  -3   2  159.01    4.35
  -1  -3  -2  147.99    4.26
   1   3   2  144.71    4.48
  -1  -3  -2  145.00    4.49
  -1  -3  -2  143.15    4.50
  -1  -3  -2  144.96    4.60
   1   3   2  172.23    4.55
   1   3   2  147.81    4.37
  -1  -3  -2  146.93    4.28
  -1  -3  -2  154.02    4.61
   1  -3   2  163.43    4.41
   1  -3   2  159.01    4.40
  -1  -3  -2  146.14    4.47
   1   3   2  148.17    4.36
   1   3   2  148.62    4.36
  -1   3  -3  779.83   18.63
  -1   3  -3  771.54   18.75
   1   3   3  691.94   18.55
   1  -3   3  717.38   18.08
  -1   3  -3  762.03   17.94
  -1  -3  -3  702.93   17.91
   1   3   3  694.01   18.52
  -1  -3  -3  713.39   18.51
   1   3   3  732.02   17.69
   1   3   3  710.74   17.67
  -1  -3  -3  680.03   17.92
  -1  -3  -3  707.74   18.52
   1   3   3  720.71   18.40
   1  -3   3  733.81   18.43
   1   3   3  721.48   18.40
   1  -3   3  738.82   18.44
  -1  -3  -3  741.57   18.62
   1  -3   4   53.63    2.30
   1  -3   4   55.59    2.32
   1   3   4   49.95    2.23
  -1  -3  -4   50.93    2.34
   1   3   4   47.85    2.21
   1  -3   4   51.43    1.80
  -1  -3  -4   47.54    1.59
  -1   3  -4   50.81    1.73
  -1  -3  -4   56.18    1.81
   1   3   4   43.51    2.20
  -1  -3  -4   47.93    2.26
  -1  -3  -4   46.37    2.21
   1   3   4   41.67    1.42
   1   3   4   40.48    1.41
  -1   3  -4   52.52    2.43
  -1   3  -4   56.58    2.33
   1   3   5  983.63   23.91
   1  -3   5 1048.20   23.99
   1   3   5 1035.00   24.17
   1  -3   5 1008.37   23.72
  -1   3  -5 1079.96   23.86
  -1  -3  -5 1059.24   23.94
   1   3   5 1048.23   24.77
  -1  -3  -5 1083.26   25.01
  -1  -3  -5 1052.17   24.82
   1   3   5 1094.65   24.98
   1  -3   5 1109.51   25.03
  -1   3  -5 1123.12   24.61
   1   3   5 1079.31   24.96
   1  -3   5 1108.02   25.04
  -1   3  -5 1109.68   24.24
  -1  -3  -5 1125.19   25.10
  -1  -3  -6   50.35    2.04
  -1  -3  -6   46.16    1.80
  -1   3  -6   47.44    1.93
   1  -3   6   42.49    1.58
  -1  -3  -6   48.20    1.85
  -1   3  -6   49.65    2.72
  -1  -3  -6   51.56    2.77
  -1   3  -6   50.66    2.73
  -1  -3  -6   51.24    2.75
  -1  -3  -6   54.47    2.80
  -1  -3  -6   53.62    2.80
  -1   3  -6   48.03    2.21
  -1   3  -6   49.30    2.78
   1   3   6   50.58    2.13
   1  -3   6   47.17    2.11
  -1  -3  -6   57.22    2.87
  -1   3  -6   50.16    2.47
   1   3   6   53.70    2.77
   1  -3   6   50.40    2.72
  -1   3  -6   48.46    2.09
   1   3   6   53.99    2.78
   1  -3   6   49.67    2.70
  -1  -3  -6   54.05    2.83
  -1  -3  -7    1.31    1.00
  -1   3  -7    0.87    0.64
  -1   3  -7    0.96    0.91
   1   3   7    1.11    0.89
  -1   3  -7    0.78    1.03
  -1  -3  -7    1.03    1.05
  -1   3  -7    1.55    1.10
  -1  -3  -7    0.96    1.00
  -1  -3  -7    0.78    0.45
   1  -3   7    0.86    0.43
   1  -3   7    0.79    0.81
  -1  -3  -7    1.55    0.61
   1   3   7    2.12    0.87
  -1   3  -7    1.70    0.87
   1   3   7    1.02    0.92
   1  -3   7    1.66    0.92
  -1  -3  -7    1.11    1.05
  -1   3  -7    1.30    0.86
  -1  -3  -7    1.47    1.11
   1   3   7    1.50    0.91
   1  -3   7    0.97    0.90
  -1  -3  -7    1.91    0.51
  -1  -3  -7    0.78    0.60
   1  -3   8   88.38    3.65
   1  -3   8   96.14    3.65
   1   3   8   88.70    3.62
   1  -3   8   92.27    4.50
   1   3   8   91.50    4.47
   1   3   8   95.73    4.57
  -1  -3  -8   94.28    4.46
   1  -3   8   92.91    4.48
  -1   3  -8   91.15    3.97
  -1  -3  -8   93.68    4.57
  -1   3  -8   91.19    3.83
   1   3   8   98.66    3.85
   1  -3   8   95.73    3.70
   1   3   8   92.96    4.59
  -1   3  -8   92.62    4.31
   1  -3   8   87.96    3.41
  -1  -3  -8   92.65    4.46
  -1   3  -8   96.56    4.51
  -1  -3  -8   84.99    4.31
  -1   3  -8   95.72    4.52
  -1  -3  -8   90.60    3.17
   1  -3   8   81.97    3.03
   1   3   8   92.35    3.66
  -1  -3  -8   92.54    3.43
  -1  -3  -8   87.55    3.10
   1   3   8   92.80    3.52
   1  -3   8   89.67    3.58
  -1   3  -8   85.88    4.42
   1   3   8   87.38    3.50
   1  -3   8   95.88    3.57
  -1   3  -8   84.76    4.32
   1   3   8   88.89    3.44
   1   3   9  209.11    6.72
   1  -3   9  232.71    7.17
   1  -3   9  223.25    7.11
   1   3   9  223.13    7.17
  -1   3  -9  230.25    7.39
  -1  -3  -9  232.18    8.49
   1   3   9  218.47    8.33
   1  -3   9  241.14    8.63
   1  -3   9  228.42    8.49
  -1  -3  -9  229.87    8.24
   1   3   9  214.61    8.30
  -1   3  -9  223.95    7.59
   1  -3   9  213.47    6.76
   1  -3   9  233.40    7.24
   1   3   9  255.44    7.55
   1  -3   9  251.39    7.63
   1   3   9  215.64    8.36
  -1   3  -9  243.67    8.22
   1  -3   9  212.21    6.79
   1  -3   9  216.93    6.70
   1  -3   9  223.57    6.85
   1  -3   9  203.88    6.36
  -1   3  -9  230.97    8.37
  -1   3  -9  232.38    8.33
  -1  -3  -9  221.62    8.18
  -1  -3  -9  221.94    8.20
  -1  -3  -9  212.58    6.50
   1   3   9  228.09    7.19
  -1  -3  -9  235.04    6.95
  -1  -3  -9  210.17    6.43
   1   3   9  230.92    7.07
   1  -3   9  236.08    7.13
   1  -3   9  234.37    7.10
   1   3   9  233.22    7.07
  -1  -3  -9  164.51    7.01
  -1   3  -9  202.20    8.15
   1   3   9  210.58    6.80
   1   3  10  167.17    5.68
   1  -3  10  173.91    6.01
   1   3  10  179.66    6.11
  -1  -3 -10  185.65    7.54
  -1   3 -10  184.60    6.90
   1   3  10  169.83    7.25
   1   3  10  172.06    7.31
   1  -3  10  170.30    7.30
   1  -3  10  165.42    7.21
  -1  -3 -10  172.71    7.06
  -1  -3 -10  164.74    7.21
   1  -3  10  163.63    5.57
  -1  -3 -10  161.93    5.56
   1  -3  10  186.02    6.19
   1   3  10  195.43    6.44
   1   3  10  177.71    7.49
  -1   3 -10  179.25    6.98
  -1   3 -10  170.80    7.43
  -1  -3 -10  157.59    6.77
   1  -3  10  158.59    5.57
   1  -3  10  169.50    5.66
  -1   3 -10  175.60    7.16
  -1  -3 -10  169.70    7.06
  -1   3 -10  177.30    7.19
  -1  -3 -10  173.17    7.10
  -1  -3 -10  163.40    5.39
   1   3  10  173.99    6.05
  -1  -3 -10  177.99    5.87
  -1  -3 -10  182.35    5.89
   1   3  10  178.68    5.96
  -1   3 -10  158.33    7.02
   1  -3  10  171.95    5.97
   1  -3  10  176.15    5.96
   1   3  10  177.20    6.00
   1  -3  10  161.76    5.89
   1   3  10  165.70    5.75
   1   3  11  199.52    6.45
   1  -3  11  208.62    6.90
   1   3  11  212.20    7.00
  -1   3 -11  212.69    7.72
  -1  -3 -11  216.54    8.50
  -1  -3 -11  190.52    8.15
   1   3  11  207.10    8.29
   1  -3  11  203.74    8.28
   1  -3  11  193.08    8.17
   1   3  11  208.25    8.32
  -1  -3 -11  213.47    8.13
   1  -3  11  191.92    6.31
  -1  -3 -11  194.63    6.46
  -1  -3 -11  191.70    6.30
   1   3  11  206.85    7.19
   1   3  11  229.45    7.33
   1  -3  11  210.57    6.94
  -1  -3 -11  190.05    7.68
  -1   3 -11  203.85    8.35
   1  -3  11  192.55    6.35
   1   3  11  180.56    6.40
   1  -3  11  208.36    7.21
  -1  -3 -11  202.81    8.02
  -1   3 -11  197.80    7.97
  -1   3 -11  205.34    8.07
  -1  -3 -11  205.88    8.03
   1   3  11  213.25    6.89
  -1  -3 -11  208.75    6.74
  -1   3 -11  203.69    6.26
  -1  -3 -11  219.60    6.78
   1  -3  11  215.74    6.89
   1   3  11  217.87    6.88
   1  -3  11  209.40    6.83
   1   3  11  223.48    6.91
   1  -3  11  193.99    6.68
   1   3  11  204.40    6.64
   1  -3  12   35.67    2.26
   1   3  12   34.15    2.30
  -1   3 -12   33.77    2.59
  -1   3 -12   31.48    2.87
  -1  -3 -12   37.35    3.27
  -1  -3 -12   28.56    2.51
  -1  -3 -12   33.84    2.01
   1   3  12   38.98    2.59
   1   3  12   36.18    2.47
   1  -3  12   36.14    2.32
   1   3  12   30.84    1.93
   1  -3  12   35.54    2.44
  -1   3 -12   34.01    1.93
  -1  -3 -12   38.53    2.36
   1   3  12   40.20    2.28
  -1  -3 -12   35.29    2.24
  -1   3 -12   31.95    1.78
  -1  -3 -12   35.45    2.21
   1  -3  12   34.72    2.22
   1   3  12   36.38    2.27
   1  -3  12   32.60    2.08
   1   3  13  160.58    5.36
  -1   3 -13  140.48    5.73
  -1  -3 -13  156.05    6.61
   1  -3  13  171.70    5.72
  -1  -3 -13  165.87    5.40
  -1  -3 -13  163.17    5.32
   1   3  13  152.47    5.11
  -1   3 -13  163.84    5.29
  -1  -3 -13  156.79    5.25
  -1  -3 -13  155.19    5.26
   1  -3  13  164.20    5.36
   1   3  13  176.95    5.77
   1   3  13  167.18    5.61
  -1   3 -13  151.06    4.88
  -1  -3 -13  151.51    4.85
   1  -3  13  136.48    4.90
   1  -3  13  164.83    5.35
   1   3  13  164.86    5.36
  -1  -3 -14   40.02    2.03
  -1   3 -14   44.30    2.00
  -1  -3 -14   41.11    2.00
  -1   3 -14   42.42    1.95
   1  -3  14   39.70    1.88
   1   3  14   44.21    2.14
   1  -3  14   34.53    1.85
  -1  -3 -14   42.33    1.82
   1   3  14   35.09    1.98
   1  -3  14   45.04    2.17
   1   3  14   35.47    1.89
   1  -3  14   30.53    1.50
   1  -3  14   45.86    2.02
   1   3  14   43.46    2.00
  -1   3 -15   39.96    1.29
   1   3  15   36.19    1.54
   1  -3  15   41.13    1.59
  -1  -3 -15   38.88    1.48
   1  -4 -15    5.95    0.79
  -1   4  15    4.83    0.63
   1  -4 -15    5.50    0.79
   1   4 -15    4.82    0.62
   1  -4 -14  218.28    6.21
  -1  -4  14  214.10    6.47
  -1  -4  14  221.28    6.63
   1   4 -14  222.31    6.36
   1  -4 -14  216.74    6.36
   1  -4 -14  210.60    6.39
  -1   4  14  227.07    6.42
   1   4 -14  234.19    6.40
   1  -4 -14  224.91    6.37
  -1  -4  14  219.14    6.36
   1  -4 -14  231.61    6.44
   1   4 -14  215.53    6.08
  -1   4  14  212.73    6.47
   1   4 -14  211.94    6.39
   1   4 -14  207.25    6.21
   1  -4 -14  228.49    6.49
  -1  -4  13  237.77    7.19
   1   4 -13  248.57    8.50
   1   4 -13  228.66    8.39
  -1   4  13  236.74    7.41
   1  -4 -13  218.69    6.80
  -1   4  13  234.30    7.37
   1   4 -13  240.07    6.93
  -1  -4  13  235.90    7.04
   1  -4 -13  245.42    7.12
  -1  -4  13  246.36    7.48
   1   4 -13  253.72    7.25
  -1   4  13  218.64    7.09
   1  -4 -13  243.81    7.27
   1  -4 -13  237.28    7.18
  -1   4  13  256.76    7.35
  -1  -4  13  237.70    7.23
  -1   4  13  258.99    7.35
  -1  -4  13  245.90    7.28
   1   4 -13  245.15    7.10
   1  -4 -13  239.24    7.28
  -1  -4  12  381.12   11.11
   1  -4 -12  378.35   10.88
   1   4 -12  404.13   12.60
   1   4 -12  378.08   12.62
  -1   4  12  392.61   11.31
  -1   4  12  367.98   10.87
  -1  -4  12  394.27   11.03
   1  -4 -12  369.85   12.16
  -1  -4  12  406.83   11.48
   1  -4 -12  378.74   10.89
   1   4 -12  416.36   11.09
   1   4 -12  371.99   10.57
  -1   4  12  362.66   11.04
   1  -4 -12  396.64   11.03
   1  -4 -12  390.46   11.05
  -1   4  12  400.79   11.17
  -1   4  12  403.12   11.16
  -1  -4  12  377.48   11.07
  -1  -4  12  394.44   11.14
   1  -4 -12  360.71   12.84
   1   4 -12  417.86   11.01
  -1  -4  11   69.40    3.36
   1  -4 -11   69.98    3.20
  -1   4  11   68.92    3.20
   1  -4 -11   69.18    3.19
   1   4 -11   72.74    4.36
   1   4 -11   82.01    4.43
  -1  -4  11   72.89    4.40
  -1   4  11   70.78    4.33
  -1   4  11   72.60    4.36
   1  -4 -11   74.61    4.41
  -1  -4  11   66.49    4.26
   1  -4 -11   66.56    4.38
  -1   4  11   70.41    3.44
  -1  -4  11   66.97    3.03
   1  -4 -11   73.84    4.19
  -1  -4  11   77.38    3.36
  -1   4  11   75.27    3.29
  -1  -4  11   76.65    3.41
  -1  -4  11   67.25    2.77
   1  -4 -11   71.58    3.25
  -1   4  11   76.66    3.38
   1  -4 -11   71.92    4.14
   1  -4 -11   67.20    4.04
   1   4 -11   71.77    4.16
   1   4 -11   74.72    4.24
   1  -4 -11   74.03    3.27
   1   4 -11   74.78    3.00
   1   4 -11   69.47    2.80
  -1   4  11   64.52    3.28
   1  -4 -11   75.33    3.31
  -1  -4  11   77.99    3.47
  -1   4  11   77.10    3.44
  -1  -4  11   81.03    3.67
  -1   4  11   79.85    3.67
   1  -4 -11   67.75    3.02
  -1   4  10    4.42    0.96
   1  -4 -10    3.83    1.14
   1  -4 -10    5.59    1.20
  -1  -4  10    4.20    1.16
   1   4 -10    6.14    1.42
  -1   4  10    4.52    1.45
   1  -4 -10    6.45    1.65
  -1  -4  10    4.05    1.36
   1   4 -10    5.83    1.27
  -1   4  10    4.21    1.37
   1  -4 -10    3.35    1.50
  -1  -4  10    4.86    1.42
  -1   4  10    3.86    1.12
   1  -4 -10    3.66    1.56
   1   4 -10    6.40    1.62
  -1   4  10    4.44    1.12
  -1  -4  10    5.40    1.21
  -1  -4  10    4.88    1.02
  -1   4  10    6.08    1.16
  -1  -4  10    4.24    0.85
   1  -4 -10    5.61    1.14
   1  -4 -10    5.50    1.18
   1   4 -10    6.13    0.98
   1   4 -10    5.55    0.85
   1   4 -10    5.06    1.50
   1   4 -10    5.57    1.49
   1  -4 -10    5.20    1.48
   1  -4 -10    4.91    1.55
  -1  -4  10    5.74    1.40
  -1   4  10    5.24    1.33
  -1  -4  10    5.73    1.21
  -1   4  10    4.94    1.15
  -1  -4  10    4.48    0.89
  -1   4   9  171.10    5.68
   1   4  -9  174.67    6.81
  -1  -4   9  182.09    5.81
   1   4  -9  177.48    6.70
   1  -4  -9  174.22    6.71
   1   4  -9  183.56    6.80
   1  -4  -9  171.26    6.66
  -1  -4   9  162.87    5.33
  -1   4   9  179.32    5.99
  -1  -4   9  156.99    5.30
  -1  -4   9  193.35    6.09
   1   4  -9  186.66    6.74
   1  -4  -9  168.63    6.62
  -1   4   9  157.15    5.89
  -1  -4   9  184.73    7.16
  -1   4   9  165.50    6.86
  -1  -4   9  174.44    6.99
   1  -4  -9  169.27    6.89
  -1   4   9  176.47    6.99
   1  -4  -9  161.17    5.58
  -1   4   9  176.76    5.70
  -1  -4   9  186.94    5.95
   1  -4  -9  168.00    5.62
  -1   4   9  171.56    5.83
   1   4  -9  187.81    7.20
   1  -4  -9  173.51    6.29
  -1  -4   9  185.36    5.93
  -1  -4   9  175.82    5.82
  -1   4   9  160.41    5.59
  -1   4   9  170.30    5.70
   1  -4  -9  174.14    5.51
   1   4  -9  181.93    5.33
   1  -4  -9  169.53    5.57
   1   4  -9  167.55    6.16
   1  -4  -9  170.54    5.47
   1   4  -9  161.83    4.95
  -1   4   9  133.35    5.68
  -1   4   9  132.53    5.69
  -1  -4   8   13.88    1.47
  -1   4   8   12.96    1.42
   1   4  -8   13.24    0.97
   1  -4  -8   12.17    1.13
  -1   4   8   17.66    1.53
  -1  -4   8   17.32    1.46
   1  -4  -8   14.28    1.30
   1  -4  -8   13.31    1.32
  -1   4   8   12.75    1.34
  -1  -4   8   14.52    1.35
  -1  -4   8   14.17    1.32
  -1   4   8   11.59    1.33
  -1   4   8    9.50    1.23
   1  -4  -8   16.69    1.25
   1  -4  -8   13.73    1.25
  -1   4   8   11.81    1.01
   1   4  -8   15.12    1.79
   1   4  -8   16.23    1.84
   1  -4  -8   15.45    1.78
   1  -4  -8   15.51    1.81
  -1   4   8   14.53    1.78
   1  -4  -8   12.56    1.79
  -1  -4   8   15.08    1.82
  -1   4   8   12.52    1.69
  -1  -4   8   14.42    1.78
   1  -4  -8   13.65    1.77
   1   4  -8   12.31    0.93
   1   4  -8   15.49    1.71
  -1   4   8   12.58    1.55
   1  -4  -8   12.07    1.38
   1   4  -8   15.43    1.85
   1   4  -8   14.46    1.53
  -1  -4   8   12.76    1.35
  -1  -4   8   13.99    1.44
  -1   4   8   12.86    1.41
   1   4  -8   15.21    1.79
  -1  -4   7   70.40    2.92
  -1   4   7   68.68    2.82
   1  -4  -7   70.16    2.68
  -1   4   7   70.25    3.14
  -1   4   7   73.60    3.20
   1  -4  -7   70.43    2.69
   1  -4  -7   71.90    2.76
  -1   4   7   64.53    2.50
   1  -4  -7   72.54    3.46
   1   4  -7   70.11    3.41
   1   4  -7   73.08    3.45
   1  -4  -7   71.73    3.45
   1   4  -7   68.21    2.77
  -1   4   7   77.45    3.67
  -1  -4   7   71.40    3.62
   1  -4  -7   79.40    3.75
  -1   4   7   70.39    3.32
   1  -4  -7   71.34    3.42
   1   4  -7   70.04    2.45
  -1   4   7   71.99    3.38
   1  -4  -7   71.65    3.17
   1   4  -7   73.37    3.70
  -1   4   7   76.66    3.66
  -1  -4   7   67.64    3.15
  -1  -4   7   72.37    3.61
   1   4  -7   72.02    3.23
  -1   4   7   74.18    2.86
   1   4  -7   71.66    3.58
  -1  -4   7   67.92    2.82
  -1   4   6  499.07   13.42
  -1  -4   6  517.69   13.59
   1  -4  -6  502.10   13.35
   1   4  -6  485.41   13.02
  -1  -4   6  602.51   15.09
  -1   4   6  509.57   13.43
  -1   4   6  551.93   14.12
  -1  -4   6  586.79   14.98
  -1   4   6  541.25   14.08
  -1  -4   6  529.00   13.89
  -1   4   6  488.93   13.57
   1  -4  -6  499.25   13.36
   1  -4  -6  516.83   13.40
   1  -4  -6  522.84   14.25
   1   4  -6  531.57   14.25
   1  -4  -6  511.08   14.20
   1   4  -6  540.58   14.27
  -1  -4   6  544.33   14.63
  -1   4   6  531.66   14.50
   1   4  -6  509.97   13.40
   1  -4  -6  533.47   14.57
  -1   4   6  500.36   14.27
   1  -4  -6  532.38   14.20
   1   4  -6  502.98   13.15
   1  -4  -6  514.60   13.87
   1   4  -6  546.25   14.68
  -1   4   6  530.18   14.35
  -1   4   6  544.95   14.56
  -1  -4   6  539.60   14.56
   1   4  -6  529.51   14.11
  -1  -4   6  509.54   13.48
  -1   4   6  505.76   13.42
  -1   4   5  136.52    4.44
  -1  -4   5  123.53    4.28
  -1   4   5  134.95    4.39
   1  -4  -5  122.94    3.79
  -1   4   5  122.35    4.01
   1  -4  -5  125.40    3.82
  -1   4   5  122.30    4.00
   1  -4  -5  122.41    3.81
   1   4  -5  128.96    4.42
  -1   4   5  133.62    4.57
  -1  -4   5  123.14    4.51
   1   4  -5  119.79    3.70
  -1   4   5  129.87    4.57
  -1  -4   5  127.66    4.56
   1  -4  -5  124.99    4.36
   1   4  -5  116.87    3.96
   1  -4  -5  131.55    4.12
   1   4  -5  131.25    4.67
  -1  -4   5  123.94    4.46
  -1   4   5  131.25    4.63
  -1  -4   5  120.01    3.98
   1  -4  -5  120.49    3.77
  -1   4   5  124.48    3.92
   1  -4  -5  130.25    3.86
   1   4  -5  122.72    4.32
  -1  -4   5  127.82    4.74
   1   4  -5  125.58    4.34
  -1  -4   5  133.62    4.78
   1  -4  -5  131.30    4.42
   1  -4  -5  131.84    4.43
   1   4  -4   31.90    1.93
   1  -4  -4   33.51    1.73
   1   4  -4   38.97    1.81
  -1  -4   4   34.06    2.05
  -1   4   4   32.12    2.03
  -1  -4   4   34.15    2.06
   1   4  -4   34.01    1.72
  -1   4   4   31.73    2.01
   1  -4  -4   34.58    1.74
   1   4  -4   32.08    1.80
   1   4  -4   32.31    1.85
   1   4  -4   31.56    1.22
   1   4  -4   31.60    1.57
   1  -4  -4   32.49    1.77
  -1   4   4   30.96    2.32
  -1  -4   4   33.75    1.90
   1  -4  -4   33.96    1.48
   1   4  -4   33.81    1.87
  -1   4   4   33.85    1.97
  -1   4   4   32.99    1.75
  -1  -4   4   32.93    1.78
  -1   4   4   33.25    1.77
   1  -4  -4   32.03    1.40
  -1   4   3   42.69    1.67
   1   4  -3   43.93    2.13
  -1  -4   3   49.90    2.27
  -1  -4   3   46.21    2.10
  -1   4   3   43.52    2.01
   1   4  -3   46.12    1.85
   1  -4  -3   44.03    1.84
   1   4  -3   47.81    1.87
  -1  -4   3   46.41    2.11
   1  -4  -3   44.42    1.84
  -1   4   3   43.07    2.04
  -1   4   3   38.89    1.71
   1   4  -3   46.06    2.13
   1  -4  -3   46.44    1.97
   1  -4  -3   44.61    2.12
   1   4  -3   48.69    2.14
  -1   4   3   42.98    2.39
   1   4  -3   43.79    1.88
  -1   4   3   53.80    2.30
   1   4  -3   46.22    2.06
  -1  -4   3   45.33    2.11
   1  -4  -3   41.38    1.90
  -1  -4   3   49.71    2.29
  -1  -4   3   48.25    2.12
  -1  -4   3   49.33    2.27
   1  -4  -3   43.37    1.62
  -1   4   2    3.21    0.81
   1  -4  -2    2.43    0.47
   1   4  -2    1.77    0.47
   1   4  -2    2.10    0.49
   1  -4  -2    2.03    0.46
  -1  -4   2    1.90    0.74
  -1   4   2    2.93    0.61
   1  -4  -2    1.69    0.53
   1   4  -2    1.80    0.55
   1  -4  -2    2.75    0.70
   1   4  -2    1.66    0.31
   1   4  -2    1.84    0.59
  -1   4   2    2.36    1.17
  -1   4   2    2.45    0.55
  -1   4   2    2.51    0.43
  -1   4   2    2.60    0.78
   1  -4  -2    2.16    0.63
   1   4  -2    2.81    0.47
   1  -4  -2    2.16    0.51
  -1   4   2    2.06    0.46
  -1  -4   1  624.68   17.24
  -1   4   1  692.79   17.22
  -1   4   1  750.49   17.68
  -1  -4   1  714.79   17.81
  -1   4   1  806.20   17.97
   1  -4  -1  657.96   17.33
   1  -4  -1  671.26   17.56
   1   4  -1  692.83   17.66
  -1  -4   1  709.87   17.80
  -1   4   1  701.22   17.29
   1  -4  -1  720.69   17.68
  -1   4   1  680.22   17.28
   1   4  -1  747.25   17.91
   1  -4  -1  695.02   17.79
   1   4  -1  750.95   17.46
  -1   4   0  183.00    4.72
  -1  -4   0  174.93    4.74
   1  -4   0  176.39    5.28
  -1   4   0  192.61    5.32
  -1  -4   0  177.55    4.94
  -1   4   0  183.61    4.88
  -1   4   0  194.42    5.06
   1  -4   0  170.70    4.79
  -1  -4   0  183.98    4.73
  -1   4   0  186.80    5.16
   1   4   0  177.66    5.18
   1   4   0  174.69    4.83
  -1  -4   0  182.56    5.03
  -1  -4   0  184.76    5.25
  -1  -4   0  188.46    4.90
   1   4   0  178.78    4.71
   1   4   0  203.02    5.40
   1  -4   0  168.87    4.67
  -1   4   0  162.47    4.97
  -1  -4   0  184.82    5.33
  -1  -4   0  189.18    5.30
  -1  -4  -1 3536.41   86.00
  -1   4  -1 3858.90   86.51
  -1   4  -1 3743.36   86.28
  -1  -4  -1 3557.22   85.95
   1   4   1 3642.80   85.79
   1   4   1 3663.75   85.79
   1  -4   1 3564.90   85.76
   1  -4   1 3562.31   85.76
   1   4   1 3511.16   86.34
  -1  -4  -1 3643.61   86.11
  -1  -4  -1 3562.03   86.20
   1   4   1 3255.69   85.74
   1   4   1 4011.44   86.50
  -1   4  -1 3421.94   85.43
  -1  -4  -1 3590.56   86.25
   1  -4   1 3472.44   86.19
  -1  -4  -1 3603.15   86.24
   1   4   1 4053.76   86.42
  -1   4  -2 2101.44   47.45
  -1   4  -2 1993.57   47.23
  -1  -4  -2 1919.63   47.22
   1   4   2 1929.23   46.71
   1  -4   2 1895.76   46.69
   1   4   2 1917.98   46.71
   1  -4   2 1884.49   46.68
  -1  -4  -2 1899.23   46.91
   1   4   2 1888.84   47.21
   1   4   2 2141.61   47.14
  -1  -4  -2 1919.55   47.04
   1   4   2 1866.82   46.78
   1   4   2 1803.49   46.68
   1   4   2 1856.37   46.98
   1   4   2 2243.88   47.43
   1  -4   2 1854.70   46.89
   1  -4   2 1836.85   46.67
  -1  -4  -2 1889.70   46.82
   1   4   2 2051.29   47.22
  -1  -4  -2 1886.02   46.84
   1   4   3  193.34    5.46
  -1  -4  -3  166.46    4.69
   1  -4   3  153.91    4.78
   1   4   3  158.60    5.03
  -1  -4  -3  171.51    5.27
   1   4   3  164.38    4.88
  -1  -4  -3  171.12    5.11
   1   4   3  164.20    4.88
   1  -4   3  153.17    4.82
   1  -4   3  154.43    4.83
  -1  -4  -3  166.33    5.14
  -1  -4  -3  166.35    5.16
   1   4   3  182.35    5.24
   1   4   3  159.38    4.83
  -1   4  -3  161.50    5.23
  -1   4  -3  166.24    5.06
   1   4   3  157.01    5.11
  -1  -4  -3  153.82    4.48
  -1   4  -4 4702.77  102.46
  -1   4  -4 4574.37  102.86
  -1  -4  -4 4057.40  101.61
  -1   4  -4 4353.45  101.69
  -1  -4  -4 4243.32  101.57
   1   4   4 4124.41  102.27
   1  -4   4 4261.78  101.85
   1   4   4 5109.72  103.04
  -1  -4  -4 4462.40  102.66
  -1  -4  -4 4416.00  102.49
   1   4   4 4402.56  102.28
   1  -4   4 4370.70  102.29
   1   4   4 4388.09  102.28
   1  -4   4 4392.67  102.30
   1   4   4 4288.20  102.57
   1   4   4 3830.36  101.28
   1   4   4 3854.89  101.29
  -1  -4  -4 4259.23  101.61
   1   4   5   49.69    1.83
   1   4   5   49.13    1.83
  -1   4  -5   67.15    2.91
  -1   4  -5   66.44    2.91
  -1  -4  -5   64.74    2.87
  -1  -4  -5   66.04    2.88
   1   4   5   65.91    2.32
  -1  -4  -5   64.03    2.32
   1  -4   5   63.46    2.34
  -1   4  -5   67.73    2.30
  -1  -4  -5   68.74    3.07
  -1  -4  -5   63.81    2.89
  -1  -4  -5   69.68    3.14
   1  -4   5   68.16    2.94
   1   4   5   70.70    2.94
   1  -4   5   66.36    2.89
  -1   4  -5   70.36    2.63
  -1   4  -5   65.36    2.42
   1   4   5   70.78    2.94
   1  -4   5   62.00    2.28
   1   4   5   62.55    2.25
   1  -4   5   62.85    2.26
   1   4   5   64.34    2.31
  -1  -4  -5   64.56    2.31
   1   4   5   60.71    2.19
   1   4   5   66.04    3.00
  -1  -4  -6   57.47    3.05
   1  -4   6   52.70    2.81
  -1   4  -6   58.95    2.57
   1   4   6   53.94    2.83
   1   4   6   54.29    2.83
   1  -4   6   56.91    2.88
  -1   4  -6   52.49    2.21
   1   4   6   54.96    2.41
  -1  -4  -6   53.20    2.20
  -1   4  -6   54.45    2.12
   1  -4   6   51.21    2.00
  -1  -4  -6   50.69    1.99
  -1   4  -6   54.33    3.05
   1   4   6   52.06    2.22
   1  -4   6   55.88    2.28
   1   4   6   53.89    2.20
   1  -4   6   54.91    2.22
  -1  -4  -6   54.87    2.87
  -1   4  -6   50.47    2.25
   1   4   6   49.04    2.00
  -1  -4  -6   56.41    2.22
  -1   4  -6   58.73    2.93
  -1   4  -6   56.77    2.89
  -1  -4  -6   54.26    2.84
  -1  -4  -6   52.71    2.82
  -1  -4  -7   17.17    1.81
  -1   4  -7   20.30    1.76
  -1  -4  -7    8.56    0.98
   1   4   7   13.96    1.20
   1   4   7   13.92    1.28
   1  -4   7   15.27    1.21
  -1   4  -7   14.44    1.67
   1  -4   7   18.24    1.39
  -1  -4  -7   13.16    0.97
  -1  -4  -7   12.81    1.15
  -1  -4  -7   15.77    1.75
  -1   4  -7   16.53    1.80
  -1   4  -7   14.84    1.69
  -1  -4  -7   12.05    1.59
  -1  -4  -7   13.87    1.80
   1  -4   7   14.99    1.64
  -1   4  -7   16.62    1.50
   1   4   7   13.94    1.57
   1  -4   7   14.28    1.64
   1   4   7   12.96    1.53
   1   4   7   12.26    0.94
  -1  -4  -7   14.00    1.16
   1   4   8   33.92    2.19
   1  -4   8   26.30    1.72
  -1   4  -8   29.39    2.09
   1   4   8   29.15    2.43
   1   4   8   30.52    2.45
   1  -4   8   25.98    2.34
  -1  -4  -8   29.01    2.62
   1  -4   8   29.32    2.43
  -1  -4  -8   29.13    2.50
  -1   4  -8   26.68    1.97
   1   4   8   33.25    2.15
   1  -4   8   30.05    1.95
   1   4   8   29.53    2.56
  -1  -4  -8   32.52    2.55
  -1   4  -8   27.70    2.28
   1  -4   8   27.84    1.58
   1  -4   8   28.52    1.78
   1  -4   8   26.62    1.78
   1  -4   8   28.44    1.86
   1   4   8   26.37    1.84
   1  -4   8   27.73    1.87
   1   4   8   29.74    1.90
   1   4   8   28.49    1.81
   1  -4   8   27.89    1.79
  -1  -4  -8   29.42    1.83
  -1   4  -8   31.26    2.51
  -1  -4  -8   30.52    2.47
  -1   4  -8   31.41    2.57
  -1  -4  -8   30.90    2.51
  -1  -4  -8   29.01    1.80
   1  -4   8   28.01    1.72
   1  -4   8   30.19    1.91
   1   4   8   27.90    1.93
   1   4   9    0.94    1.19
   1  -4   9    0.43    0.75
   1   4   9    1.09    0.85
   1  -4   9    0.71    0.82
  -1   4  -9    0.25    0.74
  -1  -4  -9    2.24    1.32
   1   4   9    1.38    1.03
  -1  -4  -9    0.78    1.24
   1   4   9    1.66    1.05
   1  -4   9    1.31    1.04
   1  -4   9    1.12    1.08
   1  -4   9    0.60    0.73
   1   4   9    1.82    1.03
   1  -4   9    1.87    0.90
   1   4   9    1.08    1.18
  -1   4  -9   -0.40    1.15
  -1  -4  -9    0.19    1.57
  -1  -4  -9    1.52    1.24
  -1   4  -9    0.62    1.04
   1  -4   9    0.60    0.64
   1  -4   9    0.37    0.55
   1  -4   9    0.17    0.81
   1  -4   9    0.53    0.79
   1   4   9    0.65    0.68
   1  -4   9    0.38    0.47
   1   4   9    0.70    0.89
  -1  -4  -9    0.04    0.85
  -1   4  -9    0.35    1.22
  -1   4  -9    0.26    1.24
   1  -4   9    0.73    0.89
  -1  -4  -9   -0.09    1.20
  -1  -4  -9    0.85    1.15
   1   4   9    1.26    0.89
  -1  -4  -9    0.49    0.80
   1  -4   9    0.46    1.06
   1   4   9    0.09    1.04
  -1   4  -9   -0.29    1.03
   1   4  10  192.35    6.60
   1  -4  10  206.14    6.62
  -1   4 -10  180.92    6.69
  -1  -4 -10  215.84    8.20
   1  -4  10  190.12    7.77
   1   4  10  192.07    7.78
  -1  -4 -10  187.31    7.90
   1  -4  10  190.71    7.78
   1   4  10  188.92    7.82
  -1  -4 -10  195.03    7.73
  -1  -4 -10  187.32    6.22
   1  -4  10  182.83    6.14
   1   4  10  218.48    7.01
   1  -4  10  202.34    6.63
  -1   4 -10  192.32    8.02
  -1   4 -10  202.91    7.45
  -1  -4 -10  203.70    7.84
   1   4  10  191.00    7.92
  -1  -4 -10  167.44    7.06
   1  -4  10  196.98    6.32
   1  -4  10  175.28    6.07
   1  -4  10  179.03    5.76
   1   4  10  169.09    5.96
   1  -4  10  208.66    6.94
   1   4  10  206.33    6.49
   1  -4  10  194.94    6.43
  -1   4 -10  169.19    7.58
   1  -4  10  204.39    6.51
   1   4  10  200.35    6.47
   1   4  10  202.67    6.71
  -1  -4 -10  206.67    6.48
  -1  -4 -10  202.53    6.49
  -1  -4 -10  201.51    6.40
  -1  -4 -10  197.38    7.64
  -1   4 -10  206.43    7.80
  -1   4 -10  194.58    7.64
  -1  -4 -10  198.15    7.66
   1   4  10  188.93    6.23
   1  -4  10  188.45    6.38
   1   4  11  148.93    5.36
   1  -4  11  145.87    5.25
  -1   4 -11  154.55    6.13
  -1  -4 -11  131.36    6.51
   1   4  11  123.39    6.13
   1  -4  11  132.73    6.29
   1   4  11  130.52    6.22
   1  -4  11  134.04    6.33
  -1  -4 -11  136.93    6.26
  -1  -4 -11  131.74    4.79
   1  -4  11  126.63    4.68
  -1  -4 -11  139.21    4.98
   1  -4  11  145.69    5.25
   1   4  11  159.59    5.64
  -1  -4 -11  109.71    5.50
  -1  -4 -11  149.11    6.70
   1   4  11  123.87    6.28
  -1   4 -11  131.98    6.39
   1  -4  11  141.62    4.89
   1  -4  11  146.83    5.53
   1  -4  11  142.81    5.11
   1   4  11  145.19    5.11
   1   4  11  136.46    5.20
  -1  -4 -11  146.10    5.18
  -1  -4 -11  149.97    5.17
  -1  -4 -11  147.88    5.12
  -1   4 -11  144.37    4.69
  -1  -4 -11  139.55    5.11
  -1  -4 -11  128.25    6.02
  -1   4 -11  130.74    6.09
  -1  -4 -11  136.81    6.13
  -1   4 -11  137.30    6.19
   1  -4  11  129.54    4.91
   1   4  11  135.77    4.94
  -1  -4 -12  241.97    7.30
  -1  -4 -12  228.93    7.04
  -1   4 -12  237.60    8.35
   1   4  12  245.73    7.70
   1   4  12  254.00    7.97
   1   4  12  266.03    8.07
   1  -4  12  243.46    7.56
  -1  -4 -12  234.22    9.04
  -1   4 -12  228.88    8.92
   1  -4  12  234.51    7.12
   1  -4  12  258.86    7.97
   1   4  12  206.13    7.00
  -1   4 -12  256.68    7.23
   1   4  12  238.49    7.55
  -1  -4 -12  249.76    7.54
  -1  -4 -12  251.05    7.61
  -1  -4 -12  240.65    7.46
  -1   4 -12  229.58    6.93
  -1  -4 -12  242.01    7.47
   1  -4  12  221.71    7.18
   1   4  12  252.04    7.53
   1  -4  12  249.19    7.53
   1   4  13  168.79    5.52
   1  -4  13  151.53    5.07
   1   4  13  176.70    5.62
   1   4  13  149.91    5.16
  -1  -4 -13  158.44    6.50
   1  -4  13  148.19    5.20
   1  -4  13  167.15    5.48
  -1   4 -13  152.59    4.79
  -1  -4 -13  155.85    5.21
  -1  -4 -13  161.71    5.20
   1   4  13  155.26    5.09
  -1  -4 -13  148.88    5.07
  -1   4 -13  154.47    5.10
  -1  -4 -13  156.87    4.87
  -1   4 -13  136.26    5.55
   1   4  13  166.77    5.18
   1  -4  13  163.89    5.16
   1  -4  13  131.45    4.67
  -1  -4 -14   -0.14    0.80
  -1  -4 -14    0.06    0.69
  -1   4 -14   -0.67    0.59
  -1  -4 -14    0.09    0.79
   1  -4  14    0.43    0.53
   1  -4  14    0.17    0.62
   1   4  14    0.82    0.78
   1   4  14    0.60    0.64
  -1  -4 -15   26.20    1.14
   1  -4  15   23.73    1.11
  -1   4 -15   22.91    0.94
  -1  -4 -15   24.83    1.08
   1  -5 -15    0.08    0.57
  -1   5  15   -0.18    0.43
  -1  -5  15    0.22    0.41
  -1   5  15   -0.18    0.42
  -1  -5  14  157.26    4.96
  -1  -5  14  166.16    5.21
   1  -5 -14  170.46    4.96
   1   5 -14  166.24    4.98
   1  -5 -14  176.50    5.15
  -1   5  14  162.05    5.12
   1  -5 -14  168.78    5.00
   1   5 -14  162.02    5.02
   1   5 -14  161.39    4.88
   1   5 -14  174.77    4.92
  -1   5  14  167.35    4.93
   1  -5 -13   29.70    1.88
  -1  -5  13   30.39    1.84
   1   5 -13   33.06    1.81
   1  -5 -13   29.07    1.82
   1   5 -13   25.98    1.46
  -1   5  13   25.51    1.72
   1  -5 -13   28.53    1.82
   1   5 -13   30.76    1.72
   1   5 -13   29.37    1.57
   1  -5 -13   31.28    1.87
  -1  -5  13   31.49    1.73
  -1   5  13   29.46    1.96
  -1   5  13   28.31    1.90
   1  -5 -13   25.89    1.57
   1   5 -13   31.72    2.44
   1   5 -13   31.39    2.51
  -1  -5  13   30.55    1.81
  -1   5  13   30.13    1.78
  -1  -5  13   31.02    1.81
  -1  -5  13   31.52    1.86
   1  -5 -12    7.69    1.27
  -1  -5  12    8.64    1.24
  -1   5  12    8.76    1.35
  -1  -5  12    9.35    1.15
  -1   5  12    8.24    1.19
  -1   5  12    9.51    1.26
   1  -5 -12    7.25    1.42
  -1  -5  12    6.99    1.16
  -1  -5  12    8.02    1.33
  -1   5  12    8.82    1.35
  -1   5  12    9.51    1.28
   1   5 -12    7.92    0.98
   1  -5 -12    9.54    1.32
   1  -5 -12    8.55    1.26
  -1  -5  12    7.55    1.18
  -1   5  12    7.19    1.17
   1   5 -12    9.13    1.19
   1   5 -12    7.94    1.66
   1   5 -12    8.67    1.63
   1  -5 -11   58.53    2.75
  -1  -5  11   72.88    3.43
  -1   5  11   69.33    3.41
   1   5 -11   66.46    3.77
   1   5 -11   65.84    4.15
   1   5 -11   71.69    4.13
  -1  -5  11   61.77    3.94
   1  -5 -11   60.19    4.03
  -1   5  11   60.48    3.88
  -1   5  11   60.83    3.95
  -1  -5  11   58.20    3.84
  -1   5  11   57.00    2.87
   1  -5 -11   66.91    3.11
   1  -5 -11   68.04    3.13
  -1  -5  11   65.29    3.18
  -1   5  11   66.32    3.31
   1  -5 -11   65.66    3.88
  -1  -5  11   62.50    2.67
  -1  -5  11   66.58    3.13
  -1   5  11   64.42    3.01
   1  -5 -11   64.05    3.07
  -1  -5  11   69.56    3.28
  -1   5  11   67.64    3.15
   1  -5 -11   64.29    2.93
   1   5 -11   64.27    2.65
  -1   5  11   60.85    3.17
   1  -5 -11   68.26    3.09
   1   5 -11   68.74    2.83
   1  -5 -11   64.73    3.06
   1  -5 -11   63.96    3.82
   1  -5 -11   62.29    3.78
   1   5 -11   64.94    3.85
   1   5 -11   64.17    3.86
   1   5 -11   62.63    4.09
  -1  -5  11   68.20    3.13
  -1   5  11   70.67    3.15
  -1   5  10    2.27    1.12
  -1  -5  10    2.12    1.00
   1   5 -10    1.01    1.08
   1  -5 -10    2.24    1.02
  -1   5  10    2.12    1.11
  -1  -5  10    0.58    1.03
   1  -5 -10    1.29    1.39
   1   5 -10    2.05    0.92
  -1   5  10    2.12    1.15
  -1  -5  10    0.97    1.07
  -1   5  10    1.36    0.77
   1  -5 -10    1.62    1.07
   1  -5 -10    1.66    1.11
  -1  -5  10    2.05    0.98
  -1   5  10    1.47    0.99
   1  -5 -10    0.82    1.26
  -1   5  10    0.09    0.90
  -1  -5  10    1.00    0.99
  -1  -5  10    1.51    0.85
  -1   5  10    0.80    0.87
  -1  -5  10    1.60    0.58
   1   5 -10    2.64    0.73
   1   5 -10    2.31    0.78
   1  -5 -10    1.72    1.02
   1  -5 -10    1.81    1.02
   1  -5 -10    1.60    1.19
   1   5 -10    1.62    1.22
   1   5 -10    1.71    1.27
   1  -5 -10    2.35    1.23
  -1  -5  10    1.42    0.73
  -1  -5  10    2.25    1.22
  -1   5  10    1.99    1.13
   1  -5  -9  168.01    6.54
   1   5  -9  177.53    6.68
   1   5  -9  176.61    6.66
   1  -5  -9  157.18    6.41
  -1  -5   9  158.17    5.35
  -1  -5   9  156.65    5.33
  -1   5   9  177.48    6.02
  -1  -5   9  191.08    6.08
  -1   5   9  156.00    6.11
   1   5  -9  181.13    6.78
   1   5  -9  166.10    6.69
  -1   5   9  176.17    6.87
  -1   5   9  166.42    6.76
  -1  -5   9  180.87    7.02
  -1  -5   9  180.36    7.01
   1  -5  -9  174.48    6.96
  -1  -5   9  172.28    5.86
  -1   5   9  161.31    5.55
   1  -5  -9  158.55    5.62
   1  -5  -9  166.82    5.69
  -1   5   9  177.93    5.88
   1  -5  -9  176.14    6.66
   1   5  -9  184.24    7.18
  -1  -5   9  182.69    5.90
  -1  -5   9  182.64    5.97
  -1   5   9  177.76    5.76
  -1  -5   9  162.18    5.24
  -1   5   9  150.91    5.02
   1  -5  -9  169.61    5.59
   1  -5  -9  169.25    5.58
   1   5  -9  173.43    5.34
   1   5  -9  160.65    6.07
  -1   5   9  173.02    5.62
  -1  -5   9  175.06    5.69
   1   5  -9  164.33    5.01
   1  -5  -9  162.67    5.32
  -1  -5   8  643.64   16.79
  -1   5   8  643.18   16.71
   1   5  -8  638.73   18.30
   1  -5  -8  660.36   17.86
   1   5  -8  653.43   17.86
   1  -5  -8  659.46   17.84
   1   5  -8  658.71   17.88
  -1  -5   8  614.21   16.59
  -1  -5   8  708.82   17.26
  -1  -5   8  616.72   16.58
  -1   5   8  673.44   17.21
  -1   5   8  756.25   17.56
   1  -5  -8  642.59   16.88
   1  -5  -8  634.47   16.87
  -1   5   8  692.46   17.08
  -1  -5   8  672.93   17.06
   1  -5  -8  604.68   16.47
  -1  -5   8  629.95   16.53
   1  -5  -8  645.78   16.71
   1  -5  -8  658.14   16.77
  -1   5   8  587.69   16.29
  -1  -5   8  622.63   17.28
   1   5  -8  651.72   17.47
  -1   5   8  622.22   16.68
   1  -5  -8  626.39   16.44
   1   5  -8  616.15   16.23
  -1  -5   8  656.92   16.92
  -1   5   8  561.53   16.08
  -1   5   8  683.77   18.29
  -1   5   8  685.41   18.29
   1   5  -8  616.55   18.04
  -1  -5   8  673.58   18.29
   1  -5  -8  651.47   18.32
  -1  -5   8  664.87   18.27
   1  -5  -8  649.25   17.85
   1   5  -8  665.59   18.53
  -1   5   8  563.53   17.10
  -1   5   8  562.62   17.06
   1   5  -8  719.23   18.29
   1   5  -8  628.03   16.22
  -1   5   8  622.52   17.68
  -1   5   7  301.49    9.19
  -1   5   7  296.27    9.18
   1   5  -7  316.41    9.56
   1  -5  -7  323.54    9.60
   1   5  -7  311.50    9.53
   1  -5  -7  317.85    9.56
   1  -5  -7  317.45    8.73
   1  -5  -7  311.89    8.69
  -1   5   7  297.31    8.47
   1   5  -7  315.80    9.41
  -1  -5   7  304.24    9.41
   1   5  -7  293.92    8.20
   1  -5  -7  305.28    8.48
  -1  -5   7  312.96    8.91
  -1   5   7  308.66    8.76
  -1  -5   7  315.80    9.82
  -1  -5   7  312.58    9.81
   1   5  -7  313.25    9.91
  -1   5   7  337.89    9.93
   1  -5  -7  327.71   10.06
  -1   5   7  338.63    9.94
   1  -5  -7  326.73    9.69
  -1   5   7  325.29    9.85
   1   5  -7  324.89   10.10
   1  -5  -7  303.35    9.01
  -1  -5   7  291.43    8.64
  -1   5   7  312.10    8.67
  -1   5   7  319.21    9.79
   1   5  -7  311.90    8.38
   1   5  -6   27.75    1.64
  -1   5   6   29.71    2.22
   1   5  -6   29.93    1.45
  -1   5   6   34.85    1.99
  -1   5   6   31.20    1.91
  -1   5   6   32.19    2.00
   1  -5  -6   32.31    1.65
   1  -5  -6   32.41    1.65
  -1   5   6   33.99    1.98
   1   5  -6   34.94    2.10
  -1  -5   6   29.04    2.08
  -1  -5   6   32.23    2.12
  -1   5   6   33.61    2.12
  -1  -5   6   30.80    1.84
  -1   5   6   32.42    1.84
   1  -5  -6   31.03    1.55
   1   5  -6   34.64    2.27
  -1   5   6   33.14    2.15
  -1  -5   6   32.45    2.13
   1  -5  -6   30.69    2.25
  -1   5   6   31.71    2.26
   1  -5  -6   31.63    1.71
   1  -5  -6   31.45    2.10
   1   5  -6   32.27    2.23
  -1  -5   6   30.36    1.65
  -1   5   6   32.15    1.66
   1  -5  -6   32.27    2.06
   1   5  -6   34.35    2.08
   1   5  -6   33.76    2.07
   1  -5  -6   30.61    2.01
   1   5  -5   59.89    2.55
  -1   5   5   63.95    3.10
  -1   5   5   67.96    2.79
  -1   5   5   68.75    2.82
  -1  -5   5   62.08    2.83
  -1   5   5   62.24    2.59
   1  -5  -5   59.93    2.32
   1  -5  -5   62.11    2.34
  -1   5   5   61.51    2.56
  -1  -5   5   65.84    3.03
  -1  -5   5   60.45    2.81
  -1   5   5   65.34    2.85
   1   5  -5   63.98    2.89
   1  -5  -5   59.80    2.23
  -1   5   5   62.66    2.55
  -1   5   5   63.02    2.50
  -1   5   5   65.10    2.87
  -1  -5   5   61.76    2.84
   1   5  -5   62.37    3.01
   1  -5  -5   65.17    3.13
   1  -5  -5   62.67    3.00
   1  -5  -5   63.48    2.86
   1   5  -5   62.86    2.98
  -1   5   5   68.00    3.21
   1   5  -5   65.01    3.13
   1   5  -5   63.86    2.72
   1  -5  -5   63.64    2.74
  -1  -5   5   63.28    3.09
  -1  -5   5   63.30    3.06
   1   5  -5   61.77    2.69
   1  -5  -5   67.14    2.79
   1   5  -4  136.81    4.38
  -1   5   4  127.82    4.99
  -1   5   4  130.20    4.52
  -1   5   4  128.59    4.55
  -1  -5   4  153.81    4.79
  -1  -5   4  147.34    4.34
  -1   5   4  121.21    4.06
   1  -5  -4  123.98    3.83
   1  -5  -4  124.11    3.93
  -1   5   4  120.20    4.06
   1  -5  -4  128.02    3.95
   1   5  -4  136.48    4.81
  -1   5   4  155.19    5.06
   1   5  -4  142.73    4.69
   1  -5  -4  133.83    4.48
  -1   5   4  132.10    4.82
   1  -5  -4  131.70    4.25
  -1  -5   4  145.29    4.64
   1  -5  -4  131.84    4.26
   1   5  -4  144.09    4.32
   1   5  -4  140.40    4.29
   1  -5  -4  135.38    4.43
   1   5  -4  145.75    4.72
  -1  -5   4  140.12    4.81
  -1   5   4  122.09    4.30
  -1  -5   4  139.22    4.44
   1   5  -4  143.86    4.84
  -1   5   4  128.05    4.38
   1  -5  -4  124.60    4.64
  -1  -5   4  136.29    4.45
   1  -5  -4  129.80    4.57
   1   5  -3  192.30    5.67
   1  -5  -3  183.13    5.36
   1  -5  -3  200.83    5.63
   1   5  -3  205.01    5.53
   1  -5  -3  182.59    5.66
  -1   5   3  179.43    4.91
  -1   5   3  215.60    5.91
   1   5  -3  195.92    5.67
  -1   5   3  187.67    5.80
   1  -5  -3  182.85    4.98
   1   5  -3  186.40    4.98
  -1   5   3  189.02    5.17
   1   5  -3  186.95    4.99
   1  -5  -3  190.83    5.02
  -1  -5   3  187.45    5.69
  -1   5   3  174.57    5.02
  -1   5   3  190.31    5.36
   1   5  -3  187.87    5.60
   1  -5  -3  189.64    5.38
  -1  -5   3  200.46    5.66
  -1   5   3  208.28    5.85
   1  -5  -2  734.11   19.71
   1  -5  -2  755.68   19.91
   1  -5  -2  764.53   20.11
  -1   5   2  783.52   19.57
   1   5  -2  863.75   19.89
  -1   5   2  919.88   20.42
  -1   5   2  764.41   19.37
   1  -5  -2  730.26   19.28
   1  -5  -2  726.92   19.27
  -1   5   2  801.86   19.66
   1  -5  -2  788.13   19.92
  -1   5   2  824.24   19.58
   1   5  -2  862.83   20.38
  -1   5   2  821.28   20.27
   1   5  -2  795.50   20.04
  -1   5   2  769.54   20.05
   1  -5  -1   88.81    2.93
   1  -5  -1   84.46    3.05
  -1  -5   1   96.41    3.47
   1  -5  -1   91.29    3.33
  -1  -5   1   89.73    3.35
   1   5  -1  102.28    3.09
   1   5  -1   88.05    3.05
   1   5  -1   91.92    3.18
  -1  -5   1   85.72    2.67
   1   5  -1   91.25    2.61
  -1  -5   1   99.93    3.46
   1   5  -1   99.42    3.44
   1  -5  -1   93.52    3.25
  -1   5   1   94.77    2.90
   1  -5  -1   83.60    2.54
  -1   5   1   93.95    2.93
  -1   5   1  102.96    3.31
  -1   5   1  104.85    3.50
  -1  -5   1  100.58    3.44
   1  -5   0   80.67    2.60
  -1  -5   0   85.03    2.35
  -1   5   0   84.89    2.92
  -1   5   0   84.04    3.02
  -1   5   0   86.28    2.59
   1   5   0   78.19    2.47
  -1   5   0   79.01    2.25
  -1  -5   0   75.47    2.30
  -1  -5   0   85.19    3.10
   1   5   0   94.86    3.17
  -1   5   0   85.12    2.44
   1   5   0   73.95    2.26
  -1   5   0   78.91    2.77
   1   5   0   82.62    2.95
  -1  -5   0   88.67    3.10
  -1   5  -1   17.99    1.11
  -1   5  -1   17.39    1.26
  -1   5  -1   19.83    1.23
  -1  -5  -1   18.09    1.07
   1   5   1   16.70    1.30
  -1  -5  -1   16.04    1.40
  -1  -5  -1   20.02    1.37
  -1   5  -1   18.85    0.81
   1   5   1   20.91    1.38
   1  -5   1   17.36    1.29
  -1   5  -1   20.72    1.33
  -1  -5  -1   18.23    1.02
   1   5   1   18.79    1.28
  -1  -5  -1   19.05    1.30
  -1   5  -2 9096.11  206.63
  -1  -5  -2 8003.03  206.17
  -1   5  -2 8550.24  206.41
   1   5   2 8482.50  206.03
  -1  -5  -2 8578.68  206.36
   1   5   2 9690.53  206.60
   1   5   2 8441.73  206.62
  -1  -5  -2 7925.35  206.49
   1   5   2 9604.89  206.77
   1   5   2 8401.94  206.35
  -1  -5  -2 8504.70  206.25
   1  -5   2 8435.57  206.33
   1  -5   2 8477.41  205.80
   1  -5   2 8517.98  205.81
  -1  -5  -2 8538.03  206.15
   1   5   2 8616.48  205.84
   1   5   2 8627.92  205.85
  -1  -5  -2 8292.24  206.26
   1   5   2 8889.26  206.63
  -1   5  -3 1066.14   26.68
  -1   5  -3 1105.94   26.88
  -1   5  -3 1100.80   26.52
   1   5   3 1155.48   26.79
  -1  -5  -3  987.35   26.17
   1   5   3  991.66   26.11
  -1  -5  -3 1047.91   26.59
   1   5   3 1044.68   26.12
   1  -5   3 1037.11   26.10
  -1  -5  -3 1032.01   26.40
   1   5   3 1048.11   26.12
   1  -5   3 1046.73   26.10
   1  -5   3 1023.17   26.33
   1   5   3 1010.21   26.46
   1   5   3 1197.61   26.97
  -1  -5  -3 1026.01   26.14
  -1  -5  -4  701.28   17.47
  -1  -5  -4  688.14   17.73
  -1   5  -4  678.36   16.80
   1   5   4  679.63   17.13
   1   5   4  674.32   17.12
   1  -5   4  678.48   17.14
   1  -5   4  669.03   17.12
   1   5   4  633.29   16.42
   1   5   4  612.68   16.41
  -1  -5  -4  639.56   16.60
   1   5   4  636.92   16.64
  -1  -5  -4  640.52   16.65
   1   5   4  776.04   17.95
   1  -5   4  676.59   17.06
  -1   5  -4  667.74   16.80
  -1  -5  -4  656.00   16.73
   1   5   4  660.30   17.38
   1  -5   4  633.17   16.66
   1   5   4  619.48   16.49
   1   5   4  631.00   16.59
  -1  -5  -4  666.45   16.63
  -1  -5  -4  668.47   17.22
  -1   5  -4  719.86   17.36
  -1   5  -4  698.21   17.77
  -1   5  -4  722.86   17.91
   1   5   4  673.39   17.69
  -1  -5  -4  646.49   17.07
  -1   5  -4  677.35   17.13
  -1   5  -4  671.22   17.13
  -1  -5  -4  641.52   17.05
  -1  -5  -5  478.25   13.41
   1  -5   5  489.34   12.97
  -1   5  -5  489.38   12.45
  -1  -5  -5  481.59   13.18
   1   5   5  480.54   12.93
   1   5   5  478.05   12.92
   1  -5   5  493.21   12.98
  -1  -5  -5  461.21   12.26
   1   5   5  450.64   12.21
  -1  -5  -5  463.70   12.22
  -1  -5  -5  449.65   12.08
   1   5   5  459.48   13.05
  -1   5  -5  489.05   12.29
   1  -5   5  477.18   12.51
   1   5   5  439.27   12.11
   1   5   5  437.55   11.99
  -1  -5  -5  478.97   12.24
  -1  -5  -5  472.19   12.99
   1  -5   5  465.22   12.09
  -1   5  -5  532.87   13.78
   1   5   5  445.75   12.04
   1  -5   5  466.27   12.07
  -1   5  -5  495.65   13.58
  -1   5  -5  522.78   13.08
   1   5   5  446.58   12.04
   1   5   5  481.24   13.38
  -1   5  -5  497.50   12.97
  -1   5  -5  503.89   12.99
  -1  -5  -5  458.11   12.82
  -1  -5  -5  459.52   12.83
  -1  -5  -6  239.86    7.96
  -1   5  -6  238.30    6.91
   1   5   6  240.15    7.54
   1  -5   6  239.40    7.56
   1   5   6  242.07    7.55
  -1  -5  -6  250.77    7.79
  -1   5  -6  219.70    6.60
   1  -5   6  238.58    7.56
  -1  -5  -6  231.35    7.54
  -1   5  -6  243.44    7.34
  -1  -5  -6  237.33    6.70
   1   5   6  222.16    6.49
   1   5   6  220.35    6.35
  -1   5  -6  242.98    8.05
   1   5   6  224.58    6.56
   1  -5   6  234.46    6.64
   1   5   6  225.11    6.53
   1  -5   6  229.95    6.57
  -1  -5  -6  232.88    6.74
  -1  -5  -6  222.27    6.65
   1   5   6  232.10    6.65
   1   5   6  233.75    6.96
  -1  -5  -6  234.94    7.48
  -1   5  -6  245.26    7.53
  -1   5  -6  247.40    7.58
  -1  -5  -6  229.30    7.41
   1   5   6  235.11    7.76
  -1   5  -6  227.49    6.58
   1   5   6  227.31    7.56
   1  -5   6  224.20    6.67
   1   5   7    0.97    0.86
  -1   5  -7    2.92    0.94
  -1  -5  -7    1.49    1.36
  -1  -5  -7    1.35    1.05
   1  -5   7    1.54    0.90
  -1  -5  -7    2.20    1.20
  -1   5  -7    0.67    0.71
   1   5   7    1.33    0.83
   1  -5   7    1.08    0.81
   1   5   7    0.66    0.85
   1  -5   7    1.13    0.59
   1  -5   7    1.24    0.59
  -1   5  -7    0.98    1.00
  -1   5  -7    1.68    0.93
   1   5   7    2.02    0.87
   1  -5   7    2.01    0.85
  -1  -5  -7    1.44    0.72
   1   5   7    3.48    0.87
  -1  -5  -7    1.30    0.79
  -1   5  -7    2.14    1.06
   1   5   7    1.80    0.72
  -1  -5  -7    2.47    1.09
  -1   5  -7    1.47    1.02
  -1  -5  -7    1.31    1.04
   1  -5   7    1.26    0.69
   1   5   7    1.04    0.60
  -1  -5  -7    1.64    0.70
   1   5   7    1.88    0.84
   1   5   8  516.62   14.82
   1  -5   8  568.60   15.19
   1   5   8  653.57   15.85
   1  -5   8  585.60   15.32
   1  -5   8  538.91   14.83
   1   5   8  551.19   15.36
  -1  -5  -8  587.51   16.92
   1   5   8  571.66   16.39
   1  -5   8  566.70   16.42
   1   5   8  579.31   16.44
   1  -5   8  585.66   16.51
   1   5   8  679.43   16.05
   1  -5   8  549.38   15.05
   1  -5   8  577.55   15.32
   1   5   8  625.43   15.70
   1  -5   8  499.94   14.40
  -1   5  -8  563.81   16.83
  -1   5  -8  577.12   16.04
  -1  -5  -8  577.05   16.75
   1   5   8  555.31   16.61
  -1  -5  -8  588.40   16.49
   1  -5   8  543.04   14.82
   1  -5   8  517.36   14.95
   1  -5   8  582.52   15.25
   1  -5   8  609.09   15.64
  -1  -5  -8  531.62   14.77
   1  -5   8  525.70   14.68
   1   5   8  586.94   15.50
  -1  -5  -8  573.64   15.11
  -1  -5  -8  562.04   15.03
  -1  -5  -8  565.35   16.26
  -1   5  -8  577.49   16.34
  -1  -5  -8  549.56   16.16
  -1   5  -8  582.53   16.42
  -1  -5  -8  569.05   15.05
   1  -5   8  565.47   15.02
   1   5   8  561.33   14.96
   1  -5   8  566.66   14.98
   1   5   8  570.27   14.99
   1   5   9    3.58    1.28
   1  -5   9    3.93    0.95
   1  -5   9    5.09    1.01
   1   5   9    4.68    1.06
  -1   5  -9    3.45    0.97
  -1  -5  -9    4.63    1.31
   1   5   9    5.08    1.28
   1  -5   9    4.06    1.21
  -1  -5  -9    3.10    1.53
   1   5   9    4.71    1.27
   1  -5   9    5.52    1.36
   1  -5   9    3.03    0.89
   1  -5   9    3.80    0.99
   1   5   9    3.40    1.14
  -1  -5  -9    3.12    1.02
  -1   5  -9    5.01    1.41
  -1  -5  -9    4.26    1.45
   1   5   9    3.96    1.35
  -1   5  -9    4.83    1.23
  -1  -5  -9    3.06    1.72
   1  -5   9    3.60    0.76
   1  -5   9    3.02    0.82
   1  -5   9    3.70    0.98
   1  -5   9    5.22    1.05
   1   5   9    2.19    0.73
  -1  -5  -9    3.46    0.92
   1  -5   9    3.34    0.70
  -1  -5  -9    3.36    1.10
  -1  -5  -9    3.87    1.08
  -1   5  -9    3.81    1.37
  -1  -5  -9    3.06    1.28
   1  -5   9    3.78    0.98
  -1  -5  -9    2.38    1.31
  -1   5  -9    4.79    1.38
   1   5   9    5.33    1.06
  -1  -5  -9    4.31    1.00
   1   5   9    2.44    1.07
   1  -5   9    3.92    1.11
   1  -5  10   22.52    1.71
   1   5  10   20.13    1.89
   1  -5  10   21.54    1.80
   1   5  10   23.03    1.92
  -1   5 -10   17.83    1.77
  -1  -5 -10   18.95    2.50
   1  -5  10   18.80    2.19
   1  -5  10   16.23    2.07
  -1  -5 -10   21.31    2.42
   1   5  10   19.69    2.24
   1   5  10   22.83    2.30
  -1  -5 -10   20.73    1.81
   1  -5  10   19.15    1.59
   1   5  10   26.90    2.11
   1  -5  10   22.04    1.80
  -1   5 -10   20.32    2.39
  -1  -5 -10   23.12    2.78
   1   5  10   19.23    2.37
  -1  -5 -10   16.18    1.79
   1  -5  10   20.03    1.39
   1  -5  10   21.08    1.66
   1  -5  10   17.78    1.54
   1  -5  10   24.29    1.98
   1   5  10   17.87    1.49
   1  -5  10   18.37    1.26
  -1  -5 -10   19.72    1.86
  -1  -5 -10   22.79    1.83
  -1   5 -10   21.30    2.34
  -1   5 -10   20.63    2.28
  -1  -5 -10   22.17    2.32
  -1  -5 -10   20.82    2.20
  -1  -5 -10   22.96    1.97
  -1  -5 -10   22.74    1.81
   1  -5  10   18.70    1.65
   1   5  10   21.62    1.71
   1  -5  11    1.09    0.89
   1   5  11    1.35    1.13
  -1   5 -11    1.28    1.15
   1   5  11    0.43    1.13
  -1  -5 -11    0.31    1.60
   1  -5  11    0.78    0.96
  -1  -5 -11    0.11    1.35
  -1  -5 -11    0.20    1.21
   1  -5  11    0.19    0.94
   1   5  11    0.58    0.94
   1   5  11    0.96    1.00
   1  -5  11    1.31    0.77
   1  -5  11    0.63    0.53
   1  -5  11    1.22    0.88
  -1  -5 -11    0.38    1.03
  -1  -5 -11   -0.09    1.04
   1  -5  11    0.67    0.76
  -1   5 -11    0.93    1.04
  -1  -5 -11    1.05    1.17
  -1  -5 -11    0.70    1.11
   1   5  11    1.60    0.97
  -1  -5 -11    0.94    0.96
  -1   5 -11    0.90    1.19
  -1   5 -11    1.80    1.24
   1  -5  11    1.21    0.91
  -1  -5 -11    1.40    1.18
  -1  -5 -11   -0.09    1.11
   1   5  11    0.74    0.96
   1   5  11   -0.51    1.35
   1  -5  11    0.77    0.75
   1   5  11    0.78    0.97
   1   5  12   41.87    2.46
  -1   5 -12   48.09    2.97
   1   5  12   46.13    2.73
   1   5  12   48.64    2.77
   1  -5  12   44.34    2.37
  -1  -5 -12   43.20    3.40
  -1   5 -12   38.25    3.25
   1  -5  12   42.77    2.18
   1  -5  12   48.60    2.60
   1   5  12   34.37    2.10
   1  -5  12   48.39    2.65
  -1   5 -12   46.16    2.20
  -1  -5 -12   45.57    2.56
   1   5  12   43.01    2.49
  -1  -5 -12   46.66    2.48
  -1  -5 -12   42.77    2.46
  -1   5 -12   48.90    2.12
  -1  -5 -12   42.01    2.22
  -1  -5 -12   46.23    2.38
   1  -5  12   41.94    2.17
   1  -5  12   47.41    2.36
   1   5  12   49.00    2.41
   1   5  13   57.62    2.68
  -1   5 -13   53.71    2.96
   1  -5  13   60.48    2.70
   1  -5  13   64.76    2.88
  -1  -5 -13   63.59    2.75
   1   5  13   60.74    2.67
  -1  -5 -13   58.42    2.63
  -1  -5 -13   63.08    2.56
   1   5  13   65.24    3.00
   1   5  13   64.90    2.94
   1   5  13   64.42    2.58
   1  -5  13   49.64    2.18
  -1   5 -13   56.95    2.34
  -1  -5 -13   62.24    2.76
  -1  -5 -14    7.82    0.99
   1  -5  14    7.29    0.89
   1  -5  14    6.26    0.79
   1   5  14    8.06    1.10
   1   5  14    7.52    1.01
  -1  -5 -14    7.48    1.02
   1   6 -14  112.23    3.49
   1  -6 -14   94.46    3.18
  -1   6  14  115.67    3.76
   1  -6 -14  126.48    3.66
  -1  -6  14  121.05    3.80
  -1  -6  14  101.41    3.38
   1   6 -14  127.69    3.37
   1   6 -14  116.74    3.59
  -1  -6  13   11.01    1.14
  -1  -6  13   12.08    1.26
  -1  -6  13   11.30    1.10
   1  -6 -13   12.93    1.38
   1   6 -13   12.75    1.16
   1  -6 -13   12.15    1.22
   1   6 -13   10.22    0.89
  -1   6  13   10.23    1.14
   1   6 -13   11.43    1.56
   1   6 -13   10.93    1.58
   1   6 -13   12.52    1.10
  -1  -6  13   13.91    1.16
   1  -6 -13   12.45    1.24
  -1   6  13    9.13    1.22
   1  -6 -13   10.63    1.02
  -1   6  13   12.22    1.32
   1   6 -13   13.81    1.11
  -1   6  13   12.84    1.11
  -1   6  12  223.47    7.33
  -1   6  12  195.13    8.67
   1  -6 -12  235.04    7.08
  -1  -6  12  253.16    7.35
  -1  -6  12  242.05    7.30
   1  -6 -12  237.47    7.23
  -1  -6  12  243.55    7.59
  -1   6  12  232.18    7.23
  -1   6  12  239.90    7.06
  -1   6  12  233.25    7.04
   1   6 -12  233.04    6.85
   1  -6 -12  232.77    7.18
  -1   6  12  231.89    7.41
   1   6 -12  210.67    6.56
   1  -6 -12  236.75    7.25
   1   6 -12  253.82    7.18
   1   6 -12  246.65    8.57
   1  -6 -12  245.68    7.30
  -1  -6  12  236.55    7.28
  -1   6  11    2.96    1.13
   1   6 -11    3.68    1.33
   1   6 -11    2.95    1.08
  -1  -6  11    4.83    1.10
   1  -6 -11    3.02    1.16
   1  -6 -11    2.66    1.12
  -1   6  11    3.47    1.10
   1  -6 -11    2.33    1.35
  -1  -6  11    3.72    1.19
  -1  -6  11    4.53    1.23
  -1  -6  11    3.61    0.94
  -1   6  11    2.99    0.96
  -1  -6  11    3.65    0.80
  -1  -6  11    3.36    0.87
   1  -6 -11    4.22    1.32
  -1   6  11    2.95    0.94
   1  -6 -11    2.68    1.02
   1   6 -11    2.67    0.68
   1   6 -11    3.25    0.79
  -1   6  11    2.74    1.07
   1  -6 -11    2.02    1.05
   1  -6 -11    3.37    1.05
   1  -6 -11    2.21    1.14
  -1   6  11    3.40    0.99
   1  -6 -11    1.97    1.14
  -1  -6  11    2.89    0.97
   1   6 -11    1.81    1.17
  -1  -6  11    3.35    1.09
  -1   6  11    4.60    1.08
   1   6 -10  184.45    7.11
   1   6 -10  190.79    7.16
   1  -6 -10  181.60    6.99
   1  -6 -10  181.31    7.00
  -1  -6  10  174.32    5.80
  -1   6  10  201.53    6.63
   1   6 -10  200.97    7.41
   1   6 -10  193.41    7.88
   1   6 -10  161.25    7.09
  -1   6  10  181.18    7.26
  -1  -6  10  181.97    7.32
  -1   6  10  186.70    7.32
  -1  -6  10  176.96    7.26
   1  -6 -10  195.17    6.35
  -1  -6  10  197.14    6.48
   1  -6 -10  190.46    6.33
  -1   6  10  166.88    5.96
  -1   6  10  194.30    6.46
   1  -6 -10  176.08    7.12
  -1  -6  10  194.96    6.44
  -1   6  10  179.28    6.13
  -1  -6  10  204.67    6.46
   1  -6 -10  191.29    6.24
  -1   6  10  195.91    6.31
   1  -6 -10  185.24    6.00
  -1  -6  10  180.47    5.68
   1   6 -10  194.37    5.86
   1  -6 -10  190.15    6.22
   1  -6 -10  191.07    6.16
   1   6 -10  188.01    7.85
   1  -6 -10  180.89    5.80
  -1  -6  10  185.27    6.08
  -1   6  10  190.09    6.07
  -1  -6   9  203.43    6.62
  -1   6   9  227.83    7.28
  -1  -6   9  236.22    7.28
   1   6  -9  214.18    6.25
  -1   6   9  213.71    7.72
   1   6  -9  231.23    8.63
   1   6  -9  243.96    8.26
   1  -6  -9  225.71    7.80
   1   6  -9  227.14    7.83
   1  -6  -9  212.75    7.68
   1   6  -9  225.03    7.81
   1  -6  -9  225.46    7.06
  -1   6   9  206.83    6.76
   1  -6  -9  229.80    7.08
  -1   6   9  222.95    7.13
   1  -6  -9  219.87    8.43
  -1   6   9  227.20    8.08
   1   6  -9  213.45    8.09
  -1  -6   9  218.52    8.04
  -1   6   9  220.94    8.04
  -1  -6   9  212.33    7.98
   1  -6  -9  216.67    7.91
  -1  -6   9  228.72    7.08
   1  -6  -9  211.06    6.67
  -1  -6   9  212.72    6.54
   1  -6  -9  222.75    6.88
  -1   6   9  201.53    6.36
   1  -6  -9  204.46    6.50
   1  -6  -9  226.58    6.92
   1   6  -9  230.72    8.68
   1   6  -9  199.94    7.26
  -1   6   9  226.08    6.77
  -1  -6   9  223.63    6.80
   1  -6  -9  208.08    6.51
   1   6  -9  214.13    6.29
  -1   6   8 1838.28   44.58
  -1  -6   8 1804.19   44.62
   1  -6  -8 1830.28   45.73
   1  -6  -8 1810.03   45.70
   1   6  -8 1858.84   45.80
   1   6  -8 1875.54   45.82
  -1  -6   8 1768.99   44.67
  -1  -6   8 1736.44   44.60
  -1   6   8 1957.26   45.32
  -1  -6   8 1980.95   45.30
  -1   6   8 1784.82   46.08
   1   6  -8 1818.85   44.27
  -1   6   8 1925.99   45.40
   1  -6  -8 1853.04   44.99
   1  -6  -8 1820.97   44.97
  -1   6   8 2011.06   45.20
   1  -6  -8 1808.46   45.94
   1   6  -8 1841.96   46.46
  -1   6   8 1899.17   46.21
  -1  -6   8 1876.97   46.23
  -1  -6   8 1836.41   46.17
  -1   6   8 1899.68   46.18
   1  -6  -8 1821.07   46.59
   1  -6  -8 1716.20   44.57
  -1  -6   8 1978.16   45.10
  -1  -6   8 1846.33   44.66
   1  -6  -8 1783.74   44.58
   1  -6  -8 1850.50   44.76
  -1   6   8 1876.17   45.14
   1  -6  -8 1855.12   44.79
  -1   6   8 1700.09   44.39
   1   6  -8 1814.98   45.51
  -1  -6   8 1733.09   45.41
  -1   6   8 1670.57   44.19
  -1   6   8 1813.67   44.80
   1  -6  -8 1780.75   44.41
   1   6  -8 1749.92   44.03
   1   6  -8 1781.71   44.28
  -1  -6   8 1902.25   45.04
  -1   6   8 1498.36   44.91
  -1   6   8 1465.74   44.89
  -1  -6   7  840.43   21.78
  -1   6   7  851.50   21.72
  -1  -6   7  822.43   21.90
  -1  -6   7  814.28   21.86
  -1   6   7  890.19   22.42
  -1  -6   7  909.98   22.40
   1  -6  -7  876.62   22.14
   1  -6  -7  863.79   22.14
   1   6  -7  914.71   23.55
   1  -6  -7  869.72   22.96
  -1   6   7  886.25   23.40
   1   6  -7  863.83   23.42
  -1   6   7  891.37   23.01
  -1  -6   7  863.96   23.00
  -1   6   7  897.66   23.03
  -1  -6   7  884.00   23.06
   1  -6  -7  884.91   23.48
   1  -6  -7  865.91   23.39
  -1   6   7  868.22   23.32
   1   6  -7  864.66   21.62
   1   6  -7  833.55   21.45
  -1   6   7  853.27   22.03
  -1  -6   7  893.19   22.21
   1  -6  -7  843.42   21.66
  -1  -6   7  932.82   22.41
   1  -6  -7  826.38   21.86
   1  -6  -7  843.13   21.77
  -1  -6   7  880.00   21.99
   1  -6  -7  867.04   21.97
   1  -6  -7  857.45   21.91
  -1   6   7  833.05   21.75
  -1   6   7  865.19   22.23
  -1  -6   7  836.70   22.81
   1   6  -7  867.23   22.72
  -1   6   7  778.48   22.32
  -1   6   7  771.02   22.33
   1   6  -7  872.49   22.72
   1  -6  -7  862.32   22.68
   1  -6  -7  866.71   22.70
   1   6  -7  876.45   22.74
   1  -6  -6  601.35   15.90
  -1   6   6  618.37   16.27
  -1   6   6  619.53   16.75
  -1   6   6  623.62   16.75
   1  -6  -6  602.45   16.01
   1  -6  -6  615.97   16.12
  -1   6   6  618.31   16.38
   1  -6  -6  614.66   16.17
  -1  -6   6  593.72   15.94
  -1  -6   6  632.38   16.96
   1   6  -6  641.22   17.51
  -1  -6   6  647.10   17.03
  -1   6   6  630.77   16.92
  -1   6   6  640.20   16.96
   1  -6  -6  647.41   17.46
   1  -6  -6  621.51   17.36
   1   6  -6  619.81   16.49
  -1   6   6  616.91   17.44
  -1   6   6  641.82   17.56
   1   6  -6  658.39   17.44
   1  -6  -6  639.15   17.07
  -1  -6   6  638.49   17.20
   1   6  -6  634.43   17.01
   1   6  -6  638.89   16.75
   1  -6  -6  629.06   16.72
   1  -6  -6  623.66   16.70
   1   6  -6  639.82   16.76
  -1   6   5  384.61   10.58
  -1  -6   5  390.18   10.86
  -1   6   5  370.98   10.54
   1  -6  -5  348.22    9.77
   1  -6  -5  360.27    9.87
   1  -6  -5  371.32    9.93
  -1   6   5  365.30   10.07
  -1  -6   5  360.35   10.87
   1   6  -5  375.55   10.72
   1   6  -5  379.81   11.07
  -1   6   5  381.88   10.45
  -1   6   5  379.36   10.45
  -1  -6   5  370.34   10.45
   1  -6  -5  362.81   10.81
   1  -6  -5  395.36   11.02
  -1  -6   5  367.76   10.44
   1   6  -5  362.94   10.34
  -1   6   5  360.47   11.04
  -1   6   5  388.38   11.19
   1  -6  -5  374.11   10.64
   1  -6  -5  350.99    9.69
   1  -6  -5  361.22   10.23
   1   6  -5  381.17   10.28
   1   6  -5  385.31   10.29
   1  -6  -5  357.49   10.22
   1  -6  -4   16.65    1.10
  -1   6   4   16.81    1.40
  -1  -6   4   17.84    1.57
  -1   6   4   17.20    1.40
  -1   6   4   17.74    1.43
   1  -6  -4   16.96    1.11
  -1  -6   4   18.95    1.30
   1  -6  -4   17.28    1.12
   1  -6  -4   21.51    1.20
  -1   6   4   16.08    1.37
   1  -6  -4   16.27    1.06
   1   6  -4   18.16    1.43
   1  -6  -4   17.48    1.49
   1   6  -4   17.35    1.54
   1  -6  -4   17.95    1.61
  -1   6   4   17.62    1.23
  -1  -6   4   16.82    1.23
   1   6  -4   16.93    1.52
   1   6  -4   16.78    1.32
  -1   6   4   16.14    1.59
  -1  -6   4   16.90    1.60
   1   6  -4   15.85    1.51
  -1   6   4   16.68    1.22
  -1  -6   4   15.09    1.17
  -1   6   4   14.05    1.17
   1  -6  -4   19.89    1.47
   1  -6  -4   17.02    1.18
   1   6  -4   16.28    1.18
   1  -6  -4   18.40    1.23
   1   6  -4   15.58    1.13
  -1   6   3   94.98    3.84
  -1  -6   3  104.90    3.86
  -1  -6   3  106.35    3.41
   1  -6  -3   93.38    3.07
  -1   6   3   86.75    3.10
   1  -6  -3   90.25    3.03
   1   6  -3  103.19    3.61
  -1   6   3   91.69    3.10
   1  -6  -3   84.82    3.47
   1  -6  -3   95.51    3.67
   1   6  -3  102.47    3.85
   1   6  -3   98.19    3.74
  -1   6   3   94.87    3.87
  -1   6   3  103.24    3.92
   1   6  -3  106.89    4.05
  -1   6   3   96.11    3.52
  -1   6   3   89.00    3.23
   1  -6  -3   94.95    3.55
  -1  -6   3   99.33    3.87
   1  -6  -3   86.96    2.95
   1   6  -3   95.43    3.00
   1   6  -3   92.57    2.98
   1  -6  -3   88.67    2.96
  -1  -6   2   17.33    1.14
  -1  -6   2   15.85    1.06
   1   6  -2   16.16    1.15
   1  -6  -2   14.68    1.28
   1  -6  -2   14.05    1.17
   1  -6  -2   14.41    1.27
   1   6  -2   14.15    1.21
  -1   6   2   18.24    1.45
   1   6  -2   12.66    0.83
   1   6  -2   15.75    1.39
  -1   6   2   18.06    1.34
  -1   6   2   16.38    1.09
   1  -6  -2   14.90    0.77
   1  -6  -2   15.17    1.30
  -1   6   2   16.79    1.40
   1  -6  -1  126.91    4.51
   1   6  -1  129.79    4.16
  -1  -6   1  123.93    4.50
   1  -6  -1  126.00    4.08
  -1  -6   1  125.81    4.58
   1   6  -1  121.58    4.25
   1   6  -1  123.27    4.19
   1   6  -1  145.28    4.70
  -1  -6   1  138.23    4.63
  -1   6   1  136.21    3.97
  -1   6   1  133.60    4.10
   1  -6  -1  134.24    4.43
  -1   6   1  132.25    4.43
  -1  -6   1  130.45    4.55
  -1   6   1  143.82    4.73
  -1  -6   0  698.47   18.73
  -1   6   0  741.41   18.10
   1  -6   0  691.27   18.23
  -1  -6   0  710.81   17.70
  -1  -6   0  708.46   18.93
  -1   6   0  723.80   18.66
  -1  -6   0  716.88   18.88
   1   6   0  711.42   18.65
   1   6   0  659.26   17.89
  -1   6   0  745.87   17.95
  -1  -6   0  747.11   18.89
   1   6   0  776.99   18.98
  -1   6   0  760.14   18.54
  -1   6   0  806.84   19.03
   1   6   0  788.81   19.23
  -1  -6   0  737.28   18.89
  -1   6  -1  633.49   16.04
  -1  -6  -1  598.31   16.08
  -1   6  -1  636.96   16.50
  -1  -6  -1  664.50   15.75
  -1  -6  -1  639.69   16.63
  -1  -6  -1  617.87   16.56
  -1  -6  -1  639.40   16.42
   1   6   1  646.43   16.53
  -1   6  -1  550.22   15.40
   1  -6   1  620.55   16.39
   1   6   1  710.16   16.71
  -1   6  -1  619.03   15.39
  -1  -6  -1  667.73   16.49
   1   6   1  647.76   16.58
  -1  -6  -1  661.35   16.51
   1   6   2  528.83   14.13
   1   6   2  533.63   14.14
   1   6   2  573.29   15.09
  -1  -6  -2  510.68   14.15
   1   6   2  544.98   14.15
  -1   6  -2  581.68   14.77
  -1   6  -2  597.53   15.03
  -1  -6  -2  522.00   14.57
  -1   6  -2  589.32   15.18
   1   6   2  572.97   13.98
   1   6   2  579.58   13.99
   1  -6   2  561.23   13.91
   1  -6   2  556.35   13.91
  -1  -6  -2  582.13   14.47
  -1  -6  -2  541.79   14.97
   1   6   2  574.04   15.11
  -1  -6  -2  561.83   14.80
   1   6   2  577.44   14.40
   1   6   2  632.57   15.07
  -1  -6  -2  549.46   14.10
  -1  -6  -2  522.02   13.90
  -1  -6  -2  528.99   13.91
   1   6   2  629.45   15.21
  -1  -6  -2  589.14   14.78
   1  -6   2  567.94   14.85
   1   6   2  575.21   14.82
  -1   6  -3   62.22    2.38
  -1  -6  -3   70.34    2.46
  -1  -6  -3   70.37    2.46
  -1   6  -3   63.00    2.39
   1  -6   3   66.02    2.57
  -1  -6  -3   65.64    2.49
  -1  -6  -3   66.30    2.47
   1   6   3   71.48    2.51
  -1  -6  -3   73.23    2.80
   1   6   3   83.27    3.29
   1   6   3   73.96    3.07
   1  -6   3   80.07    3.03
   1   6   3   74.23    2.51
   1   6   3   74.35    2.51
   1  -6   3   64.16    2.37
   1  -6   3   61.89    2.36
  -1  -6  -3   79.64    2.91
   1   6   3   77.15    3.33
   1   6   3   73.96    2.69
  -1  -6  -3   70.42    2.60
   1   6   3   80.28    3.17
  -1   6  -3   71.33    3.11
  -1   6  -3   62.66    2.71
  -1  -6  -3   60.17    2.77
  -1   6  -3   66.44    2.93
   1   6   3   60.94    1.77
   1   6   3   68.83    2.39
   1   6   4    1.39    0.54
   1   6   4    0.85    0.60
   1  -6   4    2.81    0.86
  -1  -6  -4    1.88    0.66
  -1  -6  -4    1.25    0.55
  -1   6  -4    1.66    0.62
  -1  -6  -4    1.51    0.63
  -1   6  -4    2.03    0.65
  -1  -6  -4    1.38    0.66
  -1  -6  -4    2.06    0.71
  -1   6  -4    1.83    0.57
   1   6   4    0.98    0.59
   1  -6   4    1.37    0.55
  -1  -6  -4    0.75    0.81
   1   6   4    0.88    0.55
   1  -6   4    1.33    0.56
  -1   6  -4    1.13    0.86
  -1   6  -4    1.81    0.78
  -1   6  -4    1.42    0.61
  -1  -6  -4   12.27    1.47
  -1   6  -4    1.51    0.68
   1   6   4    1.23    0.84
  -1  -6  -4    2.36    0.73
   1  -6   4   10.19    1.13
   1   6   4    1.09    1.17
   1   6   5  354.15   10.56
   1   6   5  312.08    8.88
   1   6   5  341.11    9.30
  -1  -6  -5  334.32    9.27
  -1  -6  -5  330.44    9.22
   1   6   5  347.40    9.48
  -1   6  -5  347.38    9.39
  -1  -6  -5  339.72    9.26
   1   6   5  351.79   10.21
   1  -6   5  350.40    9.69
   1   6   5  348.94   10.50
  -1  -6  -5  347.10    9.91
  -1   6  -5  332.78    9.51
  -1  -6  -5  354.72   10.57
   1  -6   5  347.51    9.77
   1  -6   5  349.97    9.78
   1   6   5  344.20    9.76
   1   6   5  352.33    9.79
  -1  -6  -5  357.83   10.18
  -1   6  -5  370.55    9.98
  -1   6  -5  360.02   10.69
   1  -6   5  333.60    8.97
   1  -6   5  327.32    8.94
  -1   6  -5  357.62   10.58
  -1  -6  -5  336.47    9.69
  -1   6  -5  348.53    9.77
  -1   6  -5  353.34    9.79
  -1  -6  -5  325.28    9.65
   1   6   5  334.99    9.21
   1  -6   5  337.91    9.33
   1   6   5  330.28    9.08
  -1  -6  -5  339.32    9.31
   1   6   6   53.87    3.20
   1   6   6   48.63    2.09
   1   6   6   51.61    2.24
  -1  -6  -6   53.18    2.45
  -1  -6  -6   55.80    3.30
  -1   6  -6   51.84    2.58
  -1  -6  -6   57.83    2.95
  -1   6  -6   58.33    3.31
   1  -6   6   53.54    2.20
   1   6   6   53.33    2.17
   1   6   6   52.13    2.20
  -1   6  -6   56.01    3.27
   1   6   6   47.09    1.90
  -1  -6  -6   54.01    2.36
   1   6   6   56.83    2.56
   1   6   6   53.33    2.37
  -1  -6  -6   53.45    2.38
  -1  -6  -6   54.62    2.79
  -1   6  -6   57.34    2.88
  -1  -6  -6   52.53    2.75
  -1   6  -6   60.86    2.93
  -1  -6  -6   55.02    3.29
   1   6   6   55.02    2.79
   1  -6   6   55.25    2.81
   1   6   6   54.82    2.80
   1  -6   6   57.02    2.82
  -1  -6  -6   59.21    3.12
   1   6   6   52.48    3.10
   1  -6   6   53.33    2.47
   1   6   7   34.63    2.16
   1  -6   7   30.83    1.82
   1  -6   7   31.34    1.87
   1   6   7   39.45    2.28
   1   6   7   31.66    2.26
  -1  -6  -7   28.18    2.60
   1   6   7   30.27    2.20
   1  -6   7   32.85    2.30
   1  -6   7   33.33    2.30
  -1  -6  -7   30.93    2.44
   1   6   7   26.31    1.88
   1  -6   7   35.85    1.99
   1   6   7   34.53    2.14
   1  -6   7   30.86    1.87
   1  -6   7   28.42    1.54
  -1   6  -7   31.09    2.05
  -1  -6  -7   30.21    2.67
  -1  -6  -7   31.82    2.36
  -1   6  -7   31.72    2.52
   1  -6   7   31.41    1.89
   1  -6   7   32.19    1.77
   1  -6   7   36.48    2.06
  -1  -6  -7   29.08    1.77
   1  -6   7   31.18    1.72
   1   6   7   28.23    1.94
  -1  -6  -7   31.13    1.82
  -1  -6  -7   30.54    1.89
  -1  -6  -7   28.55    2.19
  -1   6  -7   32.09    2.30
  -1  -6  -7   27.17    2.15
  -1   6  -7   32.06    2.32
   1   6   7   28.13    1.63
  -1  -6  -7   28.98    1.94
  -1   6  -7   30.45    2.57
   1  -6   7   30.95    1.68
   1   6   7   29.31    1.70
   1  -6   7   31.43    1.76
   1   6   7   29.04    1.65
   1  -6   8  108.39    3.99
   1   6   8  114.49    4.43
   1   6   8  105.06    4.19
  -1  -6  -8  104.28    5.25
   1  -6   8  104.13    4.73
   1  -6   8   97.91    4.62
  -1  -6  -8  107.20    5.00
   1   6   8  106.47    4.77
   1   6   8   99.43    4.65
   1  -6   8   98.78    3.91
   1   6   8  130.47    4.70
   1   6   8  118.51    4.49
   1  -6   8   93.48    3.45
   1  -6   8  106.54    4.09
  -1  -6  -8   80.66    4.01
  -1   6  -8  101.86    4.34
  -1  -6  -8  109.21    4.87
  -1  -6  -8  112.38    5.30
  -1   6  -8  107.42    5.17
   1  -6   8   92.32    3.84
   1  -6   8  104.55    3.82
   1  -6   8  107.31    4.10
  -1  -6  -8  103.95    3.83
   1  -6   8  112.49    4.31
   1  -6   8  100.46    3.70
  -1  -6  -8  108.82    4.04
   1   6   8  109.53    4.29
  -1  -6  -8  108.62    3.98
  -1  -6  -8  103.35    4.67
  -1  -6  -8   96.04    4.57
  -1   6  -8  103.57    4.71
  -1   6  -8  106.20    4.74
   1   6   8   96.36    3.52
  -1  -6  -8  107.20    4.05
   1  -6   8  103.79    3.83
   1  -6   8  100.81    3.74
   1   6   8  103.61    3.77
  -1   6  -8  106.29    5.26
   1   6   9   11.64    1.45
  -1   6  -9   11.11    1.48
  -1  -6  -9    9.66    1.46
   1   6   9    8.68    1.49
   1  -6   9    9.77    1.55
  -1  -6  -9   10.90    1.84
   1  -6   9   10.56    1.60
   1   6   9    8.28    1.48
  -1  -6  -9    9.37    1.92
   1  -6   9   10.18    1.25
  -1  -6  -9   10.59    1.47
   1   6   9   10.30    1.57
   1  -6   9   12.37    1.40
   1   6   9   10.53    1.54
   1  -6   9    9.32    0.87
  -1  -6  -9   11.24    2.09
  -1   6  -9   13.18    1.96
   1   6   9    8.79    1.69
   1  -6   9   12.63    1.20
   1  -6   9   12.02    1.29
   1  -6   9    9.07    1.25
   1   6   9   10.03    1.14
   1  -6   9   11.47    1.36
  -1  -6  -9    8.96    1.19
  -1  -6  -9    9.32    1.49
   1  -6   9   11.49    1.08
   1   6   9    8.81    1.40
  -1  -6  -9   10.35    1.47
  -1  -6  -9   12.18    1.42
  -1  -6  -9    9.06    1.67
  -1   6  -9   13.39    1.76
  -1  -6  -9    9.98    1.68
  -1   6  -9   12.42    1.72
   1  -6   9   11.26    1.25
   1  -6   9   12.11    1.25
   1   6   9    9.66    1.18
   1  -6  10  134.99    4.84
   1   6  10  130.79    4.80
   1   6  10  141.73    5.26
  -1   6 -10  135.71    5.49
   1   6  10  125.50    5.81
   1  -6  10  135.76    5.98
  -1  -6 -10  124.26    6.46
   1   6  10  131.25    5.92
   1  -6  10  140.58    6.04
   1  -6  10  137.06    4.88
  -1  -6 -10  140.02    5.06
   1  -6  10  145.20    5.12
   1   6  10  157.75    5.57
   1   6  10  123.36    6.15
  -1  -6 -10  133.66    6.38
  -1   6 -10  136.65    6.36
   1  -6  10  140.42    4.68
   1  -6  10  152.92    5.16
  -1  -6 -10  129.40    4.54
   1  -6  10  150.47    5.41
   1  -6  10  149.07    5.37
   1   6  10  120.36    4.58
   1  -6  10  128.74    4.43
  -1  -6 -10  138.63    5.14
  -1  -6 -10  144.98    5.07
  -1  -6 -10  143.02    5.12
  -1  -6 -10  140.20    5.87
  -1   6 -10  141.74    5.98
  -1   6 -10  140.66    5.95
  -1  -6 -10  128.34    5.71
  -1  -6 -10  139.82    5.05
   1  -6  10  145.06    4.87
   1   6  10  142.30    4.85
  -1  -6 -11    2.28    1.15
  -1  -6 -11    2.15    1.08
  -1  -6 -11    2.36    1.20
  -1  -6 -11    1.67    1.47
  -1   6 -11    3.57    1.19
  -1  -6 -11    3.83    1.54
   1  -6  11    4.26    0.99
   1   6  11    3.05    1.23
   1  -6  11    2.43    0.64
   1  -6  11    3.41    0.88
  -1  -6 -11    2.50    1.62
  -1   6 -11    4.16    1.33
   1   6  11    1.74    1.13
   1  -6  11    3.34    0.96
   1  -6  11    3.51    1.01
  -1  -6 -11    2.21    1.20
  -1  -6 -11    3.02    1.22
  -1  -6 -11    3.45    1.06
   1  -6  11    3.94    0.96
   1   6  11    3.60    0.94
   1   6  11    3.32    1.08
   1  -6  11    3.29    0.84
   1   6  11    2.12    1.22
  -1  -6 -12   59.77    2.66
  -1  -6 -12   59.26    2.76
  -1   6 -12   56.76    3.25
   1  -6  12   66.61    3.01
   1  -6  12   60.06    2.86
   1   6  12   45.45    2.40
  -1  -6 -12   57.63    2.84
   1   6  12   55.69    2.81
  -1  -6 -12   60.60    2.81
  -1   6 -12   61.05    2.42
  -1  -6 -12   53.68    2.69
   1   6  12   53.42    2.77
   1   6  12   62.97    3.11
   1  -6  12   56.17    2.42
   1   6  12   58.57    2.56
   1  -6  12   63.10    2.67
   1  -6  13   18.36    1.36
  -1  -6 -13   19.42    1.55
   1  -6  13   19.84    1.48
  -1  -6 -13   18.41    1.38
   1   6  13   16.74    1.38
   1   6  13   19.13    1.21
  -1   6 -13   18.83    1.18
  -1  -6 -13   16.64    1.48
   1   6  13   19.79    1.66
   1   6  13   17.99    1.40
   1   6  14  348.56    9.27
   1   6  14  358.94    9.35
   1  -6  14  333.44    9.03
  -1  -6 -14  351.28    9.02
   1  -6  14  350.47    9.15
  -1  -7  14   94.47    3.06
   1  -7 -14  105.70    3.05
   1   7 -14   92.50    2.92
  -1   7  14   89.77    3.07
   1  -7 -14  101.73    3.03
  -1  -7  13   44.07    1.98
   1  -7 -13   42.36    2.08
  -1  -7  13   37.83    1.77
   1  -7 -13   42.91    2.12
  -1  -7  13   43.65    2.13
   1   7 -13   40.84    1.93
  -1   7  13   35.27    1.95
   1   7 -13   37.07    1.65
   1  -7 -13   38.84    1.88
  -1   7  13   41.05    2.14
  -1   7  13   28.70    1.90
   1   7 -13   46.52    2.67
   1   7 -13   44.33    1.92
  -1  -7  12   24.35    1.79
  -1  -7  12   22.97    1.54
   1  -7 -12   26.23    1.92
  -1   7  12   24.43    1.70
   1   7 -12   23.84    1.43
  -1   7  12   24.39    1.80
   1  -7 -12   25.90    1.77
   1   7 -12   22.71    1.30
   1   7 -12   24.74    1.46
  -1   7  12   20.81    1.74
   1   7 -12   26.94    2.35
  -1  -7  12   26.62    1.73
   1  -7 -12   24.61    1.59
   1  -7 -12   25.90    1.84
  -1  -7  12   24.81    1.74
   1  -7 -12   23.07    1.76
  -1   7  11   -0.31    0.93
  -1   7  11    0.64    1.14
  -1   7  11    0.63    0.79
   1  -7 -11    0.87    0.88
  -1  -7  11    1.17    0.65
  -1   7  11    1.95    0.92
  -1  -7  11    1.39    0.66
  -1  -7  11    1.72    0.85
   1  -7 -11    1.10    1.21
   1  -7 -11    1.03    1.08
   1  -7 -11    0.98    1.09
  -1  -7  11    0.80    0.92
   1   7 -11    2.01    1.02
   1   7 -11    1.84    1.21
   1   7 -11    0.20    0.60
   1  -7 -11    0.94    0.94
   1   7 -11    1.03    0.69
   1   7 -11    1.78    1.13
  -1   7  11    0.06    0.97
  -1   7  11    1.23    0.75
  -1  -7  10  137.89    4.83
  -1   7  10  149.50    5.51
   1   7 -10  159.76    6.88
   1   7 -10  163.15    6.43
   1  -7 -10  153.29    5.39
  -1   7  10  124.00    4.85
   1  -7 -10  156.70    5.41
  -1   7  10  155.36    5.46
   1  -7 -10  138.62    6.62
  -1  -7  10  152.37    5.05
  -1   7  10  139.24    5.05
  -1  -7  10  154.66    5.23
   1  -7 -10  152.96    5.28
   1  -7 -10  138.83    4.85
  -1   7  10  145.92    5.21
   1  -7 -10  139.79    4.92
  -1  -7  10  142.65    4.76
   1  -7 -10  145.04    5.14
   1  -7 -10  150.91    5.22
   1   7 -10  152.07    4.87
   1   7 -10  152.85    6.86
   1   7 -10  140.35    4.50
  -1   7  10  147.84    4.88
  -1  -7  10  149.63    4.94
  -1  -7  10  141.05    4.86
  -1   7  10  145.57    4.91
  -1   7   9  144.43    5.25
  -1   7   9  132.14    5.73
   1   7  -9  147.05    6.05
   1   7  -9  131.34    4.26
   1   7  -9  145.93    6.42
   1  -7  -9  134.48    5.37
   1  -7  -9  133.93    5.35
   1  -7  -9  144.41    5.05
   1  -7  -9  141.73    5.05
  -1   7   9  118.74    4.59
  -1   7   9  139.34    5.09
   1  -7  -9  135.00    6.20
   1  -7  -9  137.35    6.15
  -1  -7   9  129.03    5.50
  -1  -7   9  129.39    5.52
   1   7  -9  128.05    5.91
  -1  -7   9  150.24    5.18
  -1  -7   9  141.12    4.87
  -1  -7   9  133.30    4.58
   1  -7  -9  129.04    4.60
   1  -7  -9  137.55    4.86
   1  -7  -9  136.80    4.83
  -1   7   9  125.13    4.42
   1   7  -9  128.92    4.30
   1  -7  -9  123.42    4.44
  -1   7   9  123.30    4.20
   1   7  -9  140.35    6.43
  -1  -7   9  127.62    4.60
  -1  -7   8   51.86    2.56
  -1   7   8   58.68    2.94
   1   7  -8   50.96    2.26
  -1   7   8   57.70    3.57
   1   7  -8   55.14    3.67
   1   7  -8   55.17    3.00
   1   7  -8   50.13    2.91
   1  -7  -8   56.45    2.99
   1  -7  -8   55.27    2.97
   1  -7  -8   55.75    2.81
   1  -7  -8   57.45    2.85
  -1   7   8   56.41    2.96
  -1   7   8   56.59    2.86
   1   7  -8   51.89    3.39
   1  -7  -8   52.43    3.52
  -1   7   8   57.00    3.16
  -1  -7   8   50.65    3.01
   1  -7  -8   61.13    3.69
  -1   7   8   54.95    3.13
  -1  -7   8   52.67    3.05
  -1  -7   8   54.19    2.76
  -1  -7   8   55.21    2.62
   1  -7  -8   53.19    2.58
   1  -7  -8   50.68    2.52
  -1  -7   8   49.17    2.46
  -1   7   8   52.92    2.51
   1  -7  -8   53.53    2.64
   1  -7  -8   51.31    2.40
  -1   7   8   60.31    3.19
   1  -7  -8   58.20    2.72
   1   7  -8   46.97    3.68
   1   7  -8   53.02    2.99
  -1  -7   8   45.92    2.89
  -1  -7   8   50.26    2.39
   1   7  -8   50.38    2.13
  -1   7   8   50.10    2.08
  -1   7   8   60.51    2.99
  -1   7   8   50.89    2.32
  -1  -7   8   50.71    2.84
   1  -7  -7   15.26    1.51
   1   7  -7   16.77    1.62
   1  -7  -7   15.92    1.52
   1   7  -7   17.27    1.65
  -1  -7   7   17.19    1.40
  -1   7   7   14.56    1.49
   1   7  -7   15.51    1.95
  -1   7   7   17.10    2.12
   1   7  -7   16.65    1.20
   1  -7  -7   17.97    2.04
   1   7  -7   13.86    1.77
  -1  -7   7   17.41    1.62
  -1   7   7   15.47    1.56
  -1   7   7   14.71    1.53
   1  -7  -7   14.85    1.96
  -1  -7   7   15.61    1.58
  -1  -7   7   18.45    1.52
  -1   7   7   15.14    1.49
   1  -7  -7   15.30    1.51
  -1   7   7   15.86    1.49
  -1  -7   7   16.89    1.44
   1  -7  -7   14.64    1.39
   1  -7  -7   15.92    1.38
  -1  -7   7   17.09    1.38
   1  -7  -7   15.24    1.40
  -1   7   7   18.43    1.95
  -1   7   7   15.98    1.42
   1  -7  -7   14.85    1.21
   1  -7  -7   14.12    1.38
  -1  -7   7   17.22    1.84
   1   7  -7   17.13    1.72
  -1   7   7   15.38    1.71
  -1   7   7   14.01    1.43
  -1   7   7   14.21    1.44
   1   7  -6   90.29    4.29
   1   7  -6   92.82    3.73
  -1   7   6   93.64    4.48
   1   7  -6  105.06    4.61
   1  -7  -6   88.06    3.58
   1  -7  -6   93.31    3.64
   1   7  -6   95.08    3.67
   1   7  -6   95.00    3.68
  -1  -7   6   91.80    3.45
  -1   7   6   94.18    4.52
   1   7  -6   99.72    4.48
   1  -7  -6   91.31    4.26
  -1   7   6   92.28    3.76
  -1   7   6   91.51    3.75
  -1  -7   6   90.66    3.76
   1  -7  -6   98.78    4.40
  -1  -7   6   88.93    3.73
   1  -7  -6   90.15    3.25
  -1  -7   6  100.37    3.66
   1  -7  -6   89.97    3.43
   1  -7  -6   94.56    3.46
   1   7  -6   89.58    2.96
  -1   7   6   91.46    3.67
   1  -7  -6   88.17    3.29
   1  -7  -6   91.57    3.41
  -1  -7   6   94.90    4.24
   1   7  -6   95.44    4.08
   1  -7  -6   91.26    3.52
  -1  -7   6   93.34    3.53
  -1   7   6   81.15    3.69
  -1   7   6   83.76    3.71
  -1  -7   6   96.11    3.53
   1  -7  -6   91.00    3.32
   1  -7  -5  232.91    6.81
  -1   7   5  242.35    7.59
  -1   7   5  247.63    7.64
   1  -7  -5  229.71    6.86
   1  -7  -5  242.58    7.00
  -1   7   5  243.82    7.17
   1  -7  -5  243.27    6.99
   1   7  -5  252.63    8.05
   1  -7  -5  244.21    7.93
  -1  -7   5  237.55    7.21
  -1   7   5  245.98    7.25
  -1   7   5  244.69    7.24
  -1  -7   5  238.37    7.22
   1  -7  -5  252.26    8.04
   1   7  -5  246.03    8.18
   1   7  -5  254.25    8.19
   1   7  -5  240.72    7.52
  -1   7   5  252.45    8.36
  -1   7   5  258.97    8.41
   1  -7  -5  235.80    7.09
   1   7  -5  245.45    7.14
   1  -7  -5  241.66    7.11
   1   7  -5  248.60    7.14
  -1  -7   5  256.85    8.12
   1   7  -5  245.15    7.84
   1  -7  -5  250.23    7.61
   1   7  -4  533.04   13.65
   1   7  -4  526.07   13.65
  -1   7   4  529.07   13.74
   1   7  -4  513.31   13.34
   1  -7  -4  513.83   13.66
  -1  -7   4  590.83   14.31
  -1   7   4  514.70   13.79
   1  -7  -4  535.62   13.77
   1  -7  -4  508.35   13.73
  -1  -7   4  537.08   14.97
   1  -7  -4  550.71   14.48
   1   7  -4  535.76   14.76
   1   7  -4  598.46   15.40
  -1   7   4  419.97   13.86
   1  -7  -4  514.34   14.63
  -1   7   4  521.03   13.73
   1  -7  -4  572.16   14.77
  -1   7   4  512.57   13.72
   1   7  -4  560.95   15.06
   1   7  -4  572.83   14.93
   1   7  -4  539.21   14.45
  -1   7   4  561.16   15.22
   1   7  -4  559.48   14.73
  -1   7   4  542.49   13.88
  -1  -7   3  146.81    4.48
   1  -7  -3  128.27    4.09
  -1   7   3  118.13    4.02
  -1   7   3  129.90    4.12
   1   7  -3  133.65    4.64
   1  -7  -3  121.92    4.57
   1  -7  -3  131.37    4.67
   1   7  -3  135.55    4.79
  -1   7   3  132.16    5.06
  -1   7   3  133.69    5.02
  -1   7   3  122.26    4.92
  -1  -7   3  138.63    5.03
  -1  -7   3  134.64    4.98
  -1   7   3  112.33    4.19
  -1   7   3  134.03    4.57
   1  -7  -3  135.00    4.70
   1   7  -3  148.98    5.23
  -1  -7   2   79.71    2.94
  -1  -7   2   78.82    2.85
   1  -7  -2   73.96    2.68
   1   7  -2   70.71    2.97
   1  -7  -2   72.57    3.01
   1  -7  -2   71.80    3.00
   1   7  -2   71.90    3.10
  -1   7   2   75.30    3.43
  -1   7   2   76.86    3.43
  -1   7   2   75.66    3.42
  -1   7   2   79.83    2.97
   1  -7  -2   78.75    3.24
   1   7  -2   84.60    3.54
  -1   7   2   71.23    2.84
   1  -7  -1  145.43    4.45
  -1  -7   1  158.07    5.30
  -1   7   1  144.30    5.26
  -1   7   1  133.34    4.97
   1  -7  -1  140.74    4.65
  -1  -7   1  135.23    5.13
   1   7  -1  143.82    4.79
  -1   7   1  140.37    5.08
   1   7  -1  140.51    4.22
  -1  -7   1  154.92    4.59
  -1  -7   1  149.36    4.66
   1   7  -1  159.42    5.32
  -1   7   1  150.95    4.70
  -1   7   1  151.58    4.46
   1  -7  -1  147.92    5.02
  -1  -7   1  147.79    5.20
   1   7   0   26.33    1.25
   1   7   0   23.30    1.70
  -1   7   0   20.40    1.42
  -1  -7   0   22.75    1.74
  -1   7   0   22.95    1.24
   1  -7   0   19.40    1.29
  -1   7   0   20.27    1.50
  -1  -7   0   21.09    1.73
   1  -7   0   21.79    1.30
  -1  -7   0   23.26    1.33
   1   7   0   22.76    1.65
   1   7   0   23.91    1.21
  -1  -7   0   20.13    1.37
  -1  -7   0   23.33    1.72
  -1   7   0   20.98    1.62
   1   7   0   23.28    1.81
   1   7   1   15.96    1.44
   1  -7   1   18.80    1.23
   1  -7   1   17.85    1.23
   1   7   1   17.52    1.13
  -1   7  -1   16.96    0.99
   1   7   1   19.35    1.62
   1   7   1   19.49    1.57
  -1   7  -1   21.66    1.55
  -1  -7  -1   19.38    1.58
  -1  -7  -1   18.53    1.67
  -1  -7  -1   19.61    1.05
  -1   7  -1   18.77    1.50
  -1   7  -1   16.92    1.07
   1   7   1   23.78    1.75
  -1   7  -1   19.14    1.23
  -1  -7  -1   15.96    1.25
  -1  -7  -1   13.28    1.24
   1   7   1   17.11    1.10
  -1  -7  -1   17.24    1.24
   1   7   1   18.13    1.18
   1   7   2   66.84    3.13
  -1  -7  -2   59.27    2.49
   1  -7   2   67.98    2.68
   1   7   2   73.26    2.56
  -1  -7  -2   66.35    2.95
   1   7   2   75.14    3.23
   1   7   2   70.92    3.12
  -1   7  -2   69.21    3.14
   1  -7   2   72.82    3.13
   1   7   2   69.77    3.08
  -1   7  -2   57.02    2.34
  -1   7  -2   70.21    2.81
   1   7   2   67.83    2.65
  -1   7  -2   69.60    3.19
  -1  -7  -2   68.91    3.25
  -1  -7  -2   68.18    2.59
  -1  -7  -2   60.45    2.79
  -1   7  -2   72.60    2.91
  -1  -7  -2   64.75    3.19
  -1  -7  -2   66.91    3.01
   1   7   2   72.49    3.29
   1   7   2   68.88    2.54
  -1  -7  -2   61.45    2.47
   1   7   2   72.66    2.54
  -1  -7  -3 5314.02  128.27
   1   7   3 5636.60  128.61
   1  -7   3 5654.05  127.60
  -1  -7  -3 5176.87  127.23
   1   7   3 5370.72  127.23
  -1  -7  -3 5237.70  127.15
   1   7   3 5806.29  128.57
   1   7   3 5632.27  128.12
   1  -7   3 5572.64  128.12
  -1  -7  -3 5586.12  127.84
  -1   7  -3 5509.28  127.46
   1   7   3 5624.01  128.35
   1   7   3 5148.84  127.31
  -1  -7  -3 5338.12  127.20
  -1   7  -3 5329.42  127.31
  -1   7  -3 5737.08  128.72
   1  -7   3 5240.62  126.86
   1  -7   3 5275.50  126.86
  -1  -7  -3 5567.70  127.69
  -1   7  -3 5508.56  127.82
  -1   7  -3 5692.48  128.71
   1   7   3 4924.00  126.43
  -1   7  -3 5780.36  128.22
  -1  -7  -3 4905.95  126.83
  -1  -7  -3 4853.60  126.81
   1  -7   3 5161.53  127.05
   1   7   3 5284.06  127.12
  -1  -7  -4  120.05    4.85
  -1  -7  -4  116.84    4.00
   1   7   4  126.30    4.04
  -1  -7  -4  121.28    4.02
   1   7   4  124.23    4.90
   1   7   4  130.05    4.83
  -1  -7  -4  130.84    4.32
   1  -7   4  122.62    4.55
  -1   7  -4  122.61    4.26
   1   7   4  128.10    4.91
  -1  -7  -4  118.03    4.15
  -1   7  -4  123.35    4.38
   1  -7   4  121.99    3.93
   1   7   4  120.92    4.01
  -1   7  -4  130.07    5.14
   1   7   4  126.72    4.06
   1  -7   4  117.99    3.90
  -1  -7  -4  129.21    4.56
  -1   7  -4  118.64    4.29
  -1   7  -4  129.11    5.15
  -1   7  -4  122.90    4.78
  -1  -7  -4  114.17    3.85
  -1   7  -4  115.10    3.90
  -1  -7  -4  118.42    3.89
  -1   7  -4  113.77    3.91
   1   7   4  127.03    4.01
   1   7   4  122.27    3.91
   1  -7   4  114.50    3.94
  -1  -7  -4  117.52    4.01
  -1  -7  -5  381.44   11.68
   1   7   5  356.20   10.57
   1  -7   5  391.48   10.82
  -1   7  -5  417.58   12.33
   1  -7   5  388.74   10.81
   1   7   5  392.32   10.89
   1   7   5  383.49   10.88
  -1  -7  -5  416.36   11.52
  -1  -7  -5  402.97   11.11
  -1   7  -5  413.34   11.48
  -1   7  -5  426.35   12.02
  -1   7  -5  411.08   12.31
  -1  -7  -5  377.79   10.59
   1   7   5  363.97   10.20
   1   7   5  396.96   10.76
   1   7   5  393.93   10.65
  -1  -7  -5  395.64   10.65
  -1  -7  -5  416.88   10.68
  -1   7  -5  381.82   10.74
   1   7   5  360.24   11.68
  -1  -7  -5  391.49   10.69
   1   7   5  398.69   11.62
   1  -7   5  387.71   11.15
  -1  -7  -5  359.32   10.68
  -1  -7  -5  369.71   10.71
  -1   7  -5  400.20   10.85
  -1   7  -5  411.57   10.91
  -1  -7  -5  386.42   10.63
   1   7   5  388.16   10.56
   1   7   5  391.61   10.44
   1  -7   5  398.59   10.65
   1   7   6    7.27    0.96
   1   7   6    8.99    0.93
   1  -7   6    6.39    1.16
  -1  -7  -6    6.22    1.54
   1   7   6    7.98    1.63
  -1  -7  -6    5.66    1.15
   1  -7   6    6.79    1.02
   1   7   6    7.92    1.10
   1  -7   6    7.28    1.05
  -1  -7  -6    7.78    1.42
   1   7   6    6.82    1.03
   1  -7   6    6.60    0.94
   1   7   6    8.15    1.19
   1   7   6    8.25    1.16
   1  -7   6    5.35    0.92
   1  -7   6    7.10    0.81
  -1  -7  -6    7.94    1.25
  -1   7  -6    7.10    1.25
   1  -7   6    7.28    0.95
  -1  -7  -6    6.73    1.00
   1  -7   6    7.27    0.97
   1  -7   6    6.70    0.98
   1   7   6    6.03    0.69
  -1  -7  -6    6.17    1.12
   1  -7   6    6.49    0.87
   1   7   6    8.29    1.09
  -1  -7  -6    6.93    1.08
  -1  -7  -6    7.29    0.99
   1   7   6    6.71    1.05
  -1  -7  -6    6.78    1.05
  -1  -7  -6    6.77    1.05
  -1   7  -6    6.83    1.10
  -1   7  -6    6.73    1.11
   1   7   6    8.48    1.67
   1  -7   6    6.47    1.05
  -1   7  -6    7.15    1.38
   1  -7   7    0.10    0.62
   1   7   7    0.30    0.83
   1  -7   7    0.75    0.68
   1   7   7    0.38    0.80
  -1  -7  -7    0.90    1.02
  -1  -7  -7    0.15    1.29
   1   7   7    0.73    0.73
   1  -7   7   -0.36    0.70
  -1  -7  -7   -0.15    1.07
   1  -7   7    0.48    0.66
  -1  -7  -7   -0.19    1.27
   1   7   7    0.12    0.71
   1   7   7    0.39    0.79
   1  -7   7    0.04    0.67
   1   7   7    1.14    0.94
   1  -7   7    0.13    0.67
   1  -7   7    0.44    0.47
  -1  -7  -7    0.43    1.43
  -1   7  -7    0.08    0.90
  -1  -7  -7    0.54    0.92
   1  -7   7    0.23    0.62
   1  -7   7    0.80    0.50
   1  -7   7    1.25    0.65
   1  -7   7    0.53    0.47
  -1  -7  -7    1.01    0.84
   1  -7   7    0.29    0.63
   1  -7   7    0.44    0.65
  -1  -7  -7    0.13    0.92
   1  -7   7    0.46    0.59
  -1  -7  -7    0.17    0.90
   1   7   7   -0.40    0.88
  -1  -7  -7   -0.21    0.78
  -1   7  -7    0.59    0.86
   1  -7   7    0.15    0.58
  -1  -7  -7    0.68    0.86
  -1   7  -7   -0.06    0.84
  -1  -7  -7   -0.17    0.82
   1   7   7    1.17    0.60
   1   7   7    0.64    0.75
  -1   7  -7    0.18    1.05
   1  -7   8  199.93    6.37
   1   7   8  213.83    6.90
   1   7   8  200.66    6.63
  -1  -7  -8  192.68    7.48
  -1  -7  -8  202.98    7.61
  -1  -7  -8  191.26    7.97
   1  -7   8  192.05    7.04
   1   7   8  193.46    7.10
   1  -7   8  196.92    7.13
  -1   7  -8  194.31    8.18
   1   7   8  189.56    7.05
   1  -7   8  195.89    6.41
   1   7   8  225.35    7.18
   1  -7   8  195.75    6.46
   1   7   8  227.14    7.00
   1  -7   8  188.57    5.93
  -1  -7  -8  204.92    7.94
  -1   7  -8  206.24    7.76
   1  -7   8  202.90    6.31
  -1  -7  -8  195.41    6.29
   1  -7   8  206.47    6.72
   1  -7   8  214.06    6.76
   1  -7   8  192.40    6.17
  -1  -7  -8  196.35    6.50
   1   7   8  207.32    6.78
  -1  -7  -8  209.83    6.55
  -1  -7  -8  202.04    6.43
  -1  -7  -8  187.33    6.90
  -1   7  -8  210.87    7.17
  -1   7  -8  202.40    7.12
  -1  -7  -8  187.60    6.92
   1   7   8  187.11    6.01
  -1  -7  -8  192.32    6.41
  -1   7  -8  204.69    8.05
   1   7   8  204.77    6.09
   1  -7   8  196.52    6.04
   1   7   9    2.68    1.05
  -1  -7  -9    4.20    1.32
  -1  -7  -9    3.07    1.55
  -1   7  -9    3.57    1.09
  -1   7  -9    3.55    1.31
  -1  -7  -9    4.29    1.59
  -1  -7  -9    3.13    1.37
   1  -7   9    4.29    1.12
   1  -7   9    3.91    1.02
  -1  -7  -9    4.33    1.26
   1   7   9    3.35    1.23
   1  -7   9    3.15    0.98
   1   7   9    4.08    1.25
   1  -7   9    3.70    0.64
   1  -7   9    3.92    0.96
  -1   7  -9    5.15    1.40
   1   7   9    3.62    1.39
  -1  -7  -9    4.70    1.79
   1  -7   9    4.00    0.86
   1  -7   9    3.83    0.96
  -1  -7  -9    3.21    1.02
   1  -7   9    4.18    1.00
   1  -7   9    6.19    1.14
   1  -7   9    3.54    0.78
  -1  -7  -9    2.82    1.25
  -1  -7  -9    3.10    1.16
  -1  -7  -9    4.91    1.28
  -1  -7  -9    4.17    1.11
   1   7   9    4.75    1.22
   1  -7   9    3.46    0.83
   1   7   9    3.96    0.88
  -1  -7  -9    2.83    1.09
  -1  -7  -9    4.63    1.15
   1   7   9    4.12    1.29
   1  -7   9    3.64    0.87
  -1   7  -9    4.70    1.42
   1   7  10  165.53    5.93
  -1   7 -10  173.35    6.39
  -1  -7 -10  150.30    6.60
  -1  -7 -10  150.11    7.27
  -1  -7 -10  165.20    7.04
   1  -7  10  174.76    5.83
   1  -7  10  169.60    5.44
   1   7  10  139.86    6.78
  -1   7 -10  179.77    7.19
   1   7  10  187.25    6.26
   1   7  10  140.68    5.23
   1  -7  10  188.40    6.11
  -1  -7 -10  160.53    5.36
   1  -7  10  176.51    6.02
   1  -7  10  161.40    5.23
  -1  -7 -10  170.33    5.85
  -1  -7 -10  163.12    5.62
  -1  -7 -10  177.27    5.88
   1   7  10  183.42    6.19
  -1  -7 -10  171.24    5.78
  -1  -7 -10  160.78    5.68
  -1  -7 -10  171.26    5.89
  -1  -7 -10  165.03    5.79
   1   7  10  156.32    5.43
   1  -7  10  168.18    5.51
   1   7  10  170.24    5.37
   1  -7  10  167.53    5.36
   1   7  11   11.65    1.45
   1   7  11   14.79    1.71
  -1   7 -11   11.84    1.75
   1   7  11    9.14    1.71
   1  -7  11   13.95    1.36
   1  -7  11   12.35    1.10
  -1  -7 -11   12.87    1.49
  -1  -7 -11   13.71    1.52
   1  -7  11   13.21    1.41
   1  -7  11   13.05    1.41
  -1  -7 -11   12.46    1.52
  -1  -7 -11   12.20    1.42
   1   7  11   14.68    1.57
  -1   7 -11   10.57    0.93
  -1  -7 -11   14.35    1.53
   1   7  11   14.46    1.22
   1   7  11   12.01    1.47
   1  -7  11   11.08    1.14
   1  -7  12    1.46    0.77
   1  -7  12    1.69    0.78
  -1  -7 -12    0.85    1.01
   1   7  12    1.37    0.86
  -1  -7 -12    0.59    0.98
  -1   7 -12    1.70    0.92
  -1   7 -12    1.43    1.13
  -1   7 -12    1.17    0.62
   1  -7  12    0.71    0.64
   1  -7  12    1.06    0.56
   1   7  12    1.37    1.05
  -1  -7 -12    1.73    0.98
  -1  -7 -12    1.24    0.99
   1  -7  13   77.42    2.93
   1  -7  13   77.72    2.93
  -1  -7 -13   79.55    2.95
  -1   7 -13   73.19    2.62
  -1  -7 -13   72.78    2.91
   1   7  13   72.58    3.14
   1   7  13   75.25    2.94
  -1  -7 -13   77.70    2.88
   1  -7  14  191.93    5.54
   1   7  14  192.10    5.75
  -1  -7 -14  208.31    5.60
  -1  -8  14    1.75    0.47
   1   8 -14    1.26    0.54
  -1  -8  14    0.47    0.27
   1  -8 -14    1.11    0.31
  -1   8  14    0.81    0.51
  -1  -8  13   14.72    1.17
   1  -8 -13   16.12    1.34
   1   8 -13   13.50    1.05
  -1   8  13   13.03    1.14
   1   8 -13   11.68    0.84
   1  -8 -13   14.78    1.19
  -1   8  13   14.03    1.28
   1  -8 -13   13.77    1.07
  -1  -8  13   15.67    1.11
   1   8 -13   14.69    1.05
  -1  -8  12   58.03    2.64
   1  -8 -12   57.76    2.67
  -1  -8  12   48.79    2.15
  -1   8  12   52.04    2.46
   1   8 -12   53.93    2.23
   1   8 -12   48.39    2.02
  -1   8  12   60.01    2.79
   1  -8 -12   54.67    2.48
   1   8 -12   51.32    3.30
   1   8 -12   61.56    3.37
  -1   8  12   46.66    2.48
  -1   8  12   38.80    3.21
   1  -8 -12   63.02    2.73
   1  -8 -11   84.03    3.51
  -1  -8  11   83.58    3.55
  -1  -8  11   77.28    3.12
   1  -8 -11   71.43    2.94
  -1   8  11   80.61    3.41
  -1   8  11   75.82    3.47
  -1   8  11   60.18    4.28
   1   8 -11   80.08    3.01
  -1   8  11   82.21    3.60
   1   8 -11   88.08    3.21
   1  -8 -11   90.84    3.64
   1  -8 -11   86.49    3.59
  -1  -8  11   80.89    3.43
   1   8 -11   80.84    4.08
   1   8 -11   88.91    4.66
   1  -8 -11   78.92    3.31
  -1   8  11   81.82    3.66
  -1   8  11   72.99    3.18
  -1  -8  11   81.96    3.16
   1  -8 -10   38.07    2.40
   1  -8 -10   40.25    2.49
   1   8 -10   38.71    3.15
   1   8 -10   36.06    2.79
  -1   8  10   37.51    2.47
  -1   8  10   35.51    2.35
   1  -8 -10   30.97    3.04
   1  -8 -10   33.12    3.00
   1  -8 -10   33.90    1.95
  -1  -8  10   38.11    2.34
  -1  -8  10   40.49    2.19
  -1   8  10   34.61    2.14
  -1  -8  10   35.46    2.03
  -1   8  10   35.94    2.26
  -1  -8  10   40.12    2.39
   1  -8 -10   34.20    1.99
   1  -8 -10   34.90    2.06
  -1  -8  10   36.55    1.94
   1   8 -10   38.17    1.99
   1  -8 -10   37.05    2.24
  -1   8  10   32.83    2.32
   1   8 -10   36.07    1.77
   1   8 -10   40.10    3.26
  -1  -8  10   32.58    1.98
   1  -8  -9    1.58    1.12
  -1   8   9    0.77    0.66
   1  -8  -9    3.20    1.26
   1   8  -9    1.36    1.30
   1   8  -9    0.64    1.03
   1   8  -9    0.48    0.55
  -1   8   9    2.02    1.34
  -1   8   9    1.91    1.05
  -1   8   9    1.61    1.07
  -1  -8   9    0.56    0.44
   1  -8  -9    2.75    1.45
   1  -8  -9    0.62    1.25
   1   8  -9    0.88    0.88
   1  -8  -9    0.98    0.79
  -1  -8   9    1.26    0.83
  -1  -8   9    0.83    0.59
  -1  -8   9    0.73    0.75
  -1  -8   9    1.14    0.75
   1  -8  -9    1.92    1.00
  -1   8   9    1.39    0.93
   1  -8  -9    0.94    0.99
   1   8  -9    1.12    0.68
  -1   8   9    0.71    0.66
   1   8  -9    1.79    1.30
  -1  -8   9    1.77    0.90
   1  -8  -8  105.22    4.26
  -1  -8   8  107.01    4.21
  -1   8   8  105.25    4.41
   1   8  -8  105.26    3.69
   1   8  -8  118.11    5.49
  -1   8   8  111.94    5.29
  -1   8   8  105.59    4.38
  -1   8   8  104.69    4.24
   1  -8  -8  103.34    5.19
   1  -8  -8  110.31    5.23
   1   8  -8   98.31    5.05
  -1  -8   8  114.15    4.32
  -1  -8   8  117.71    4.39
   1  -8  -8  105.36    4.04
   1  -8  -8  109.70    4.13
  -1  -8   8  110.28    4.02
   1  -8  -8  103.22    3.90
   1  -8  -8   97.05    3.75
   1  -8  -8  105.41    4.05
  -1   8   8  105.26    3.93
  -1   8   8  100.73    3.74
   1   8  -8  100.73    3.51
  -1   8   8   96.17    3.45
   1   8  -8  100.17    4.46
   1   8  -8  115.34    5.62
  -1  -8   8   92.94    4.44
  -1  -8   8  100.90    3.95
  -1  -8   7  923.13   24.10
  -1   8   7  980.47   24.61
  -1  -8   7  985.54   24.40
  -1   8   7  931.25   24.50
   1  -8  -7  911.96   25.72
   1  -8  -7  980.46   25.78
   1   8  -7  948.06   25.91
  -1   8   7 1012.98   24.53
  -1   8   7  896.77   23.65
  -1  -8   7 1028.91   24.53
  -1  -8   7 1038.65   24.66
   1  -8  -7  944.14   24.17
   1  -8  -7  948.35   24.12
   1  -8  -7  932.01   23.95
  -1  -8   7 1001.39   24.29
  -1   8   7  938.12   24.07
   1  -8  -7  927.47   23.96
  -1   8   7  981.49   24.48
   1  -8  -7  951.07   24.16
  -1   8   7  987.45   26.05
   1   8  -7  926.28   24.48
   1   8  -7  972.62   23.86
   1   8  -7 1014.62   26.14
  -1  -8   7  917.64   25.22
   1   8  -7  924.24   24.95
  -1   8   7  742.05   24.25
  -1   8   7  747.80   24.25
  -1  -8   6  685.57   17.75
  -1   8   6  696.33   17.96
   1  -8  -6  624.77   17.15
   1  -8  -6  682.61   17.73
   1  -8  -6  681.07   17.77
   1  -8  -6  664.86   18.91
   1  -8  -6  705.65   18.99
   1   8  -6  654.03   19.08
  -1  -8   6  646.96   17.57
  -1   8   6  734.56   17.95
  -1  -8   6  720.55   17.89
  -1  -8   6  724.60   17.97
   1  -8  -6  661.57   17.51
   1  -8  -6  673.49   17.64
   1  -8  -6  659.59   17.41
  -1  -8   6  710.80   17.77
  -1   8   6  682.02   17.78
   1  -8  -6  644.53   17.44
   1  -8  -6  679.03   17.60
   1   8  -6  645.15   17.02
   1   8  -6  667.67   18.16
   1   8  -6  703.80   19.20
  -1   8   6  691.54   19.31
  -1  -8   6  668.69   18.78
   1   8  -6  675.35   18.51
  -1   8   6  705.60   19.43
  -1   8   6  602.84   17.98
  -1   8   6  607.97   18.03
   1   8  -5    0.85    0.92
   1   8  -5   -0.06    0.75
   1   8  -5    1.60    0.92
   1  -8  -5    0.73    0.94
   1  -8  -5    1.44    1.05
   1  -8  -5    1.13    0.83
  -1  -8   5    1.15    0.68
   1  -8  -5    0.38    0.78
  -1   8   5    1.23    1.18
   1  -8  -5    0.98    0.55
   1   8  -5    0.50    0.95
   1   8  -5    1.41    1.09
  -1  -8   5    0.91    1.10
   1  -8  -5    0.61    0.90
  -1  -8   5    0.98    1.08
  -1   8   5    0.88    1.21
  -1   8   5    0.87    0.76
  -1   8   5    1.05    0.72
   1   8  -5    0.67    0.62
   1  -8  -5    1.04    0.80
  -1  -8   4   71.29    2.98
   1   8  -4   64.68    2.31
   1  -8  -4   62.06    2.58
  -1   8   4   65.48    2.75
   1   8  -4   60.61    3.12
  -1   8   4   47.69    2.63
  -1  -8   4   66.21    3.46
   1   8  -4   71.47    3.45
   1   8  -4   74.05    3.73
   1  -8  -4   67.75    3.18
  -1   8   4   75.76    3.80
  -1   8   4   67.08    2.81
   1  -8  -4   62.48    3.19
   1   8  -4   61.68    3.37
  -1   8   4   71.25    3.72
   1   8  -4   67.41    3.32
   1   8  -4   68.16    3.18
   1  -8  -3   14.73    1.47
  -1  -8   3   14.71    1.29
   1  -8  -3   14.28    1.09
  -1   8   3   12.85    1.25
  -1  -8   3   17.25    1.76
   1  -8  -3   13.14    1.46
  -1   8   3   10.26    1.11
  -1   8   3   11.97    1.50
   1   8  -3   16.67    1.74
  -1   8   3   15.27    1.66
  -1   8   3   13.74    1.73
   1   8  -3   14.49    0.91
  -1   8   3   10.79    1.43
   1   8  -3   14.06    1.33
  -1   8   3   13.63    1.08
   1   8  -3   15.68    1.49
  -1   8   3   11.42    1.62
   1  -8  -2  300.80    9.34
  -1  -8   2  374.64    9.44
  -1  -8   2  344.15    9.20
   1  -8  -2  323.69    8.95
  -1   8   2  307.12    8.66
  -1   8   2  304.20    9.19
   1  -8  -2  343.65    9.76
   1   8  -2  369.08   10.31
  -1   8   2  341.48    9.18
  -1   8   2  328.32   10.06
  -1   8   2  344.36   10.08
   1   8  -2  313.59    8.54
   1   8  -2  317.73    8.59
  -1   8   2  301.36    9.95
   1   8  -2  309.77    9.40
   1   8  -2  329.36    9.53
  -1  -8   1  246.17    7.01
  -1  -8   1  257.18    7.19
   1  -8  -1  245.32    6.99
   1   8  -1  227.34    6.46
  -1  -8   1  243.41    7.80
   1  -8  -1  249.61    7.64
  -1   8   1  238.16    7.18
   1   8  -1  265.85    7.95
  -1   8   1  243.84    7.72
   1   8  -1  226.28    6.52
   1   8  -1  238.95    8.03
  -1   8   1  219.68    7.56
  -1   8   1  230.84    7.86
   1  -8  -1  225.80    7.09
   1   8  -1  241.26    7.31
  -1  -8   0  933.82   22.58
   1  -8   0  911.03   22.55
   1  -8   0  886.14   22.51
   1   8   0  847.26   22.04
  -1  -8   0  904.91   23.36
  -1   8   0  956.07   23.00
   1   8   0  958.09   23.53
  -1   8   0  905.49   23.16
   1   8   0  849.99   22.09
   1   8   0  908.68   23.81
  -1   8   0  890.78   23.45
   1  -8   0  806.19   22.48
  -1  -8   0  831.72   23.30
   1   8   0  902.43   23.10
  -1  -8  -1  345.59    9.24
  -1  -8  -1  346.96   10.65
  -1   8  -1  352.23   10.49
   1  -8   1  364.64    9.89
   1   8   1  351.77    9.50
   1  -8   1  347.29    9.80
  -1   8  -1  384.61   10.45
   1   8   1  384.85   10.37
  -1  -8  -1  372.01   10.54
   1   8   1  387.51   10.78
  -1   8  -1  347.87   10.20
  -1  -8  -1  351.63    9.56
  -1  -8  -1  345.27    9.66
   1   8   1  350.91    9.52
  -1   8  -1  377.53   10.94
   1   8   1  338.21   10.58
  -1   8  -1  332.08   10.50
   1   8   1  362.75   10.55
  -1  -8  -2  879.36   23.91
  -1  -8  -2  900.59   22.73
  -1   8  -2  942.19   23.96
   1  -8   2  957.42   23.10
  -1  -8  -2  865.72   22.74
   1   8   2  879.70   22.64
   1  -8   2  926.66   23.73
  -1  -8  -2  941.04   23.60
   1   8   2  943.49   23.53
   1   8   2  924.03   23.88
  -1   8  -2  999.15   23.94
  -1   8  -2  926.01   23.23
   1   8   2  893.63   23.72
   1   8   2  878.84   22.64
  -1  -8  -2  858.95   22.68
  -1  -8  -2  863.32   22.54
   1   8   2  872.40   22.60
   1   8   2  845.52   23.82
  -1   8  -2  953.21   23.33
  -1   8  -2  896.98   23.94
  -1   8  -2  887.20   22.95
  -1   8  -2  898.70   23.13
   1   8   2  932.82   23.94
   1   8   3 1055.45   26.74
  -1  -8  -3  996.52   26.45
   1   8   3  999.90   25.27
   1   8   3  977.48   25.10
  -1  -8  -3 1055.27   26.02
   1   8   3 1060.30   26.25
   1   8   3  947.08   26.36
  -1   8  -3 1087.11   26.81
   1  -8   3 1056.29   26.31
  -1   8  -3  997.20   25.68
  -1   8  -3 1078.71   26.22
  -1   8  -3 1009.55   26.68
   1   8   3  994.54   26.39
  -1  -8  -3  996.04   25.32
   1  -8   3 1088.95   25.73
  -1   8  -3 1078.36   26.80
  -1  -8  -3  982.40   26.60
  -1  -8  -3 1010.22   25.60
  -1  -8  -3  939.59   25.00
  -1  -8  -3  940.37   25.16
   1   8   3 1000.17   25.26
   1  -8   3  977.54   25.07
   1   8   4  361.92   10.74
  -1  -8  -4  315.89   10.22
  -1   8  -4  349.35    9.52
   1   8   4  312.06   10.23
  -1   8  -4  318.48    9.47
  -1   8  -4  342.49   10.23
  -1   8  -4  330.36   10.60
  -1  -8  -4  319.14    9.20
   1   8   4  338.23    9.19
   1   8   4  334.82    9.25
  -1  -8  -4  305.37    9.05
  -1   8  -4  357.84   10.71
   1   8   4  350.19   10.24
  -1   8  -4  309.63    9.54
   1   8   4  309.86   10.23
  -1  -8  -4  339.34    9.65
   1  -8   4  334.41   10.00
   1   8   4  332.44    9.09
   1  -8   4  320.40    9.07
  -1   8  -4  345.84   10.70
  -1  -8  -4  330.76   10.56
  -1  -8  -4  343.04    9.77
   1  -8   5    4.34    0.83
  -1  -8  -5    4.82    1.49
  -1  -8  -5    6.43    1.21
   1   8   5    7.41    0.96
  -1  -8  -5    7.86    1.29
  -1   8  -5    7.66    1.41
   1   8   5    6.73    1.12
  -1  -8  -5    7.33    1.28
   1   8   5    7.75    1.17
  -1   8  -5    7.39    1.09
   1  -8   5    6.30    0.86
   1  -8   5   10.37    1.07
  -1  -8  -5    6.57    1.03
  -1  -8  -5    7.01    1.19
   1   8   5    6.19    0.81
  -1  -8  -5    6.35    1.11
   1   8   5    7.24    1.00
  -1  -8  -5    7.90    1.11
   1   8   5    4.12    1.25
  -1  -8  -5    6.58    1.03
  -1   8  -5    4.69    0.95
   1  -8   5    7.82    1.27
   1   8   5    8.28    1.67
   1  -8   5    6.88    1.17
   1   8   5    9.07    0.99
   1   8   5    7.89    1.06
  -1   8  -5    6.74    1.31
   1  -8   6  228.08    7.57
   1   8   6  274.46    8.15
   1   8   6  255.81    8.14
   1  -8   6  270.34    7.83
   1  -8   6  267.41    7.54
  -1  -8  -6  265.40    8.95
   1   8   6  274.63    9.46
  -1   8  -6  267.88    9.55
  -1  -8  -6  275.68    8.79
  -1  -8  -6  249.60    7.47
   1   8   6  302.24    8.51
   1  -8   6  238.46    7.31
   1   8   6  297.97    8.41
   1  -8   6  263.71    7.67
  -1   8  -6  269.50    8.63
   1  -8   6  269.01    7.57
   1  -8   6  271.33    7.95
   1  -8   6  288.89    8.10
   1  -8   6  251.38    7.33
  -1  -8  -6  269.26    7.88
   1  -8   6  274.61    7.84
  -1  -8  -6  260.66    7.91
   1   8   6  251.82    7.30
  -1  -8  -6  253.79    7.78
   1   8   6  272.89    8.03
  -1  -8  -6  267.44    7.89
   1   8   6  273.83    7.91
   1   8   6  268.39    9.03
   1  -8   6  259.81    8.28
   1   8   6  262.20    7.75
   1   8   6  262.31    7.58
  -1  -8  -6  264.08    7.88
  -1   8  -6  270.03    9.24
   1   8   7   13.84    1.54
  -1  -8  -7   16.93    2.08
  -1  -8  -7   15.93    2.00
   1   8   7   19.85    1.83
   1  -8   7   18.48    1.32
   1   8   7   19.70    1.81
  -1   8  -7   16.38    1.80
   1  -8   7   17.84    1.23
   1  -8   7   18.73    1.53
   1  -8   7   19.42    1.56
  -1  -8  -7   17.53    1.57
   1  -8   7   16.80    1.15
  -1  -8  -7   15.67    1.62
   1  -8   7   18.06    1.42
  -1  -8  -7   14.86    1.54
   1   8   7   13.47    1.00
  -1  -8  -7   16.44    1.55
   1   8   7   18.03    1.61
  -1  -8  -7   16.41    1.66
   1   8   7   16.65    1.28
   1   8   7   18.27    1.49
   1   8   7   17.44    1.71
   1  -8   7   18.42    1.45
  -1   8  -7   19.23    2.17
   1   8   8   16.43    1.70
  -1  -8  -8   23.57    2.41
  -1  -8  -8   22.12    2.27
   1   8   8   23.08    2.03
   1  -8   8   17.66    1.30
   1   8   8   23.68    1.97
  -1   8  -8   19.27    2.04
   1  -8   8   20.71    1.69
   1  -8   8   20.10    1.55
   1  -8   8   20.62    1.72
   1  -8   8   20.90    1.69
  -1  -8  -8   20.79    1.73
   1  -8   8   18.75    1.48
  -1  -8  -8   21.56    1.83
  -1  -8  -8   20.73    1.85
  -1  -8  -8   19.46    1.76
   1   8   8   19.14    1.78
   1   8   8   19.93    1.50
  -1  -8  -8   18.94    1.81
   1  -8   8   20.99    1.58
   1   8   8   16.34    1.81
  -1   8  -8   19.65    2.28
   1   8   9   12.74    1.53
  -1  -8  -9   10.66    1.90
  -1  -8  -9   11.75    2.10
  -1  -8  -9   14.07    2.00
  -1  -8  -9   15.84    1.73
   1   8   9   12.73    1.72
   1   8   9   14.51    1.68
   1  -8   9   11.63    1.02
  -1   8  -9   12.19    1.77
   1   8   9    7.80    1.66
   1  -8   9   15.43    1.38
   1  -8   9   12.89    1.41
   1  -8   9   13.61    1.46
  -1  -8  -9   13.60    1.44
   1  -8   9   12.23    1.21
  -1  -8  -9   12.20    1.59
  -1  -8  -9   12.53    1.54
   1   8   9   13.28    1.60
  -1  -8  -9   13.07    1.60
  -1  -8  -9   13.16    1.62
  -1   8  -9   14.65    2.24
   1   8   9   10.34    1.48
   1  -8   9   11.44    1.21
   1   8  10   12.91    1.52
  -1   8 -10    9.45    1.43
  -1  -8 -10    7.74    1.90
   1   8  10   12.64    1.63
   1   8  10    9.48    1.75
  -1   8 -10   12.30    1.74
  -1  -8 -10   11.68    1.59
  -1  -8 -10   10.31    1.49
   1  -8  10   13.11    1.22
   1  -8  10   10.17    1.31
  -1  -8 -10   10.01    1.26
   1  -8  10   11.23    1.32
  -1  -8 -10   10.58    1.53
  -1  -8 -10    9.93    1.39
   1  -8  10   11.00    1.09
   1   8  10   11.59    1.50
  -1  -8 -10   12.33    1.55
  -1  -8 -10   12.02    1.52
  -1   8 -10   12.58    2.08
   1   8  10   12.34    1.51
   1  -8  10    8.90    1.07
  -1  -8 -11   35.72    2.22
  -1  -8 -11   38.26    2.24
  -1   8 -11   30.82    2.77
   1  -8  11   35.87    1.82
   1  -8  11   36.98    2.09
   1  -8  11   37.87    2.15
   1  -8  11   36.53    2.18
  -1  -8 -11   34.93    2.17
   1   8  11   34.14    2.21
  -1   8 -11   34.67    1.65
  -1  -8 -11   34.04    2.13
   1   8  11   36.40    2.38
   1   8  11   33.84    2.17
   1  -8  11   31.17    1.70
   1  -8  12  224.49    6.57
   1   8  12  228.23    6.98
   1   8  12  206.95    6.82
   1   8  12  215.66    6.76
   1   8  12  209.40    6.66
  -1   8 -12  211.44    7.92
  -1   8 -12  211.57    7.29
   1  -8  12  228.30    6.70
   1  -8  12  225.39    6.74
  -1   8 -12  215.86    6.20
  -1  -8 -12  221.88    6.59
  -1  -8 -12  234.81    6.75
  -1  -8 -12  218.64    6.66
  -1   8 -13   17.47    1.03
  -1  -8 -13   19.29    1.27
  -1  -8 -13   21.29    1.41
   1  -8  13   18.97    1.18
   1  -8  13   18.80    1.24
  -1  -8 -13   20.93    1.34
   1   8  13   18.96    1.44
  -1  -9  13   19.94    1.10
   1   9 -13   23.83    1.25
   1   9 -13   24.62    1.20
  -1  -9  13   26.04    1.35
   1  -9 -13   26.79    1.46
  -1   9  13   19.47    1.35
   1  -9 -13   24.67    1.28
  -1   9  12    4.30    0.95
   1   9 -12    6.11    0.75
  -1   9  12    6.73    1.04
   1   9 -12    5.70    0.65
  -1   9  12    6.12    1.13
   1   9 -12    8.04    1.29
  -1  -9  12    6.99    0.96
   1  -9 -12    7.83    1.23
  -1  -9  11   60.75    2.61
  -1  -9  11   69.23    2.95
  -1   9  11   44.19    3.54
  -1   9  11   59.64    2.90
  -1   9  11   62.80    3.00
   1   9 -11   61.45    2.49
   1   9 -11   65.65    2.62
   1  -9 -11   58.77    2.67
  -1   9  11   68.53    3.15
   1   9 -11   53.69    3.58
   1   9 -11   61.97    3.42
   1  -9 -11   70.34    3.08
   1  -9 -11   70.85    3.09
  -1   9  11   60.05    2.81
   1  -9 -11   56.74    2.48
  -1  -9  11   64.26    2.94
   1  -9 -10   80.84    3.56
   1  -9 -10   83.76    3.63
   1   9 -10   85.04    4.29
   1   9 -10   79.56    4.46
  -1   9  10   72.04    3.42
  -1   9  10   62.05    4.23
  -1  -9  10   79.40    3.28
  -1  -9  10   90.64    3.60
  -1   9  10   68.00    3.15
  -1   9  10   75.39    3.33
   1  -9 -10   71.68    3.12
  -1  -9  10   81.34    3.51
  -1  -9  10   81.07    3.11
   1   9 -10   83.80    3.13
  -1   9  10   75.79    3.56
   1   9 -10   76.35    2.84
  -1   9  10   82.00    3.67
   1  -9 -10   73.79    3.17
  -1  -9  10   74.77    3.11
  -1   9   9  482.09   14.93
   1  -9  -9  613.30   15.80
  -1  -9   9  584.62   15.59
  -1   9   9  533.56   15.80
   1   9  -9  631.97   17.26
   1   9  -9  618.81   17.57
  -1   9   9  601.30   17.10
   1   9  -9  562.19   14.83
  -1   9   9  609.33   15.95
  -1   9   9  584.92   15.70
  -1  -9   9  516.96   14.66
   1  -9  -9  539.97   17.23
   1  -9  -9  556.71   17.09
  -1  -9   9  648.75   15.87
   1  -9  -9  572.22   15.41
  -1  -9   9  633.12   15.90
   1  -9  -9  543.92   15.11
  -1  -9   9  590.28   15.28
  -1   9   9  575.76   15.17
   1   9  -9  578.23   14.92
  -1   9   9  533.41   14.83
   1   9  -9  591.17   17.81
  -1  -9   9  551.44   15.21
  -1  -9   8   10.49    1.33
  -1   9   8    9.93    1.43
  -1   9   8   11.60    2.07
   1   9  -8   10.60    1.10
   1   9  -8   11.24    1.82
  -1   9   8    9.50    1.43
  -1   9   8    8.19    1.35
   1  -9  -8   10.47    1.81
   1   9  -8    7.96    1.57
   1  -9  -8    7.60    1.67
  -1  -9   8   10.06    1.26
   1  -9  -8    8.00    1.40
  -1  -9   8   13.81    1.44
   1  -9  -8    9.15    1.26
  -1  -9   8   11.07    1.25
  -1   9   8   10.39    1.37
   1  -9  -8    8.58    1.01
  -1   9   8    9.69    0.99
   1   9  -8    9.37    0.97
  -1   9   8   11.72    1.24
  -1  -9   8    8.19    1.41
   1   9  -8    8.42    1.37
  -1  -9   8    9.48    1.27
  -1  -9   7   16.49    1.52
  -1   9   7   15.26    1.63
   1  -9  -7   18.35    1.68
  -1  -9   7   17.28    1.60
  -1   9   7   13.94    1.62
   1  -9  -7   16.25    2.08
   1  -9  -7   14.21    1.99
   1   9  -7   14.55    1.94
  -1  -9   7   17.82    1.34
  -1   9   7   14.80    1.62
  -1   9   7   14.58    1.41
  -1   9   7   16.45    1.32
  -1  -9   7   19.25    1.59
  -1  -9   7   20.36    1.63
   1  -9  -7   15.10    1.57
   1  -9  -7   16.89    1.62
  -1  -9   7   18.46    1.52
   1  -9  -7   16.07    1.52
  -1   9   7   17.91    2.03
  -1   9   7   15.74    1.56
   1  -9  -7   14.78    1.28
   1   9  -7   17.94    1.83
  -1  -9   7   13.72    1.80
   1   9  -7   16.65    1.61
   1   9  -7   17.29    2.09
   1   9  -7   18.12    1.37
  -1   9   7   17.62    2.35
  -1   9   7   12.75    1.43
  -1   9   7   10.86    1.37
   1  -9  -6   69.40    2.83
  -1  -9   6   73.87    3.17
  -1   9   6   73.94    3.34
   1  -9  -6   72.42    3.15
   1  -9  -6   72.36    3.22
   1  -9  -6   69.75    3.92
   1  -9  -6   71.76    3.85
   1   9  -6   62.90    3.87
  -1  -9   6   76.16    3.14
  -1   9   6   75.83    3.36
   1  -9  -6   71.50    3.16
   1  -9  -6   65.89    2.98
  -1  -9   6   78.94    3.29
  -1   9   6   55.89    3.22
  -1   9   6   57.05    3.23
   1   9  -6   71.37    2.68
  -1   9   6   69.34    3.10
   1  -9  -6   67.50    2.94
  -1   9   6   67.55    3.28
   1   9  -6   76.13    4.31
  -1  -9   6   74.05    3.93
   1   9  -6   72.60    3.72
  -1   9   6   79.66    4.42
  -1   9   6   75.33    3.38
  -1  -9   6   79.72    3.43
  -1  -9   6   78.93    3.20
   1   9  -6   75.17    4.01
   1   9  -6   76.36    3.58
  -1   9   6   71.83    4.30
   1  -9  -5 1047.57   27.58
  -1   9   5 1126.27   28.22
   1  -9  -5 1126.73   27.95
  -1  -9   5 1088.87   27.94
   1  -9  -5 1095.94   27.95
   1  -9  -5 1049.32   29.07
   1   9  -5 1049.14   29.43
  -1   9   5 1120.33   28.04
  -1  -9   5 1130.38   28.09
  -1  -9   5 1133.15   27.91
   1  -9  -5 1125.55   27.99
   1  -9  -5 1044.90   27.65
  -1  -9   5 1177.74   28.18
  -1  -9   5 1148.41   28.05
   1  -9  -5 1050.21   27.79
  -1   9   5 1106.50   27.91
   1   9  -5 1113.28   28.78
   1   9  -5 1137.71   29.29
   1   9  -5 1096.67   29.02
   1  -9  -5 1115.46   28.73
   1   9  -5 1181.57   30.08
  -1  -9   5 1118.70   29.33
  -1   9   5 1003.65   28.52
  -1   9   5 1043.31   28.57
   1  -9  -4  275.99    8.06
   1  -9  -4  287.83    8.26
  -1  -9   4  270.62    8.06
  -1   9   4  301.01    9.79
   1  -9  -4  263.14    9.02
   1  -9  -4  273.38    8.94
   1   9  -4  268.32    9.44
  -1   9   4  292.16    9.71
   1   9  -4  291.40    9.21
   1   9  -4  293.77    9.13
  -1  -9   4  278.51    8.18
  -1  -9   4  300.79    8.37
   1   9  -4  282.66    7.80
  -1  -9   4  309.56    8.80
   1  -9  -4  275.02    8.19
   1   9  -4  319.99    9.98
   1   9  -4  287.19    9.36
  -1  -9   4  291.74    9.49
   1  -9  -4  303.05    9.14
  -1   9   4  293.17    8.36
   1   9  -4  248.76    8.89
  -1  -9   4  307.88    8.45
   1  -9  -3  248.31    8.22
  -1  -9   3  295.14    8.13
   1  -9  -3  262.13    7.58
  -1   9   3  257.23    7.37
  -1   9   3  199.13    7.59
   1  -9  -3  277.84    8.49
   1   9  -3  295.53    9.19
   1   9  -3  272.40    8.37
  -1   9   3  281.37    9.00
  -1   9   3  234.29    8.75
  -1   9   3  272.12    8.94
   1   9  -3  269.29    7.14
  -1   9   3  268.29    7.60
  -1   9   3  260.55    7.59
   1   9  -3  227.80    8.07
   1  -9  -2  256.13    8.31
   1  -9  -2  281.63    8.14
  -1  -9   2  299.03    8.35
  -1  -9   2  282.04    8.14
   1  -9  -2  294.27    8.85
  -1   9   2  231.41    8.04
   1   9  -2  300.85    9.24
  -1   9   2  280.28    9.02
   1   9  -2  283.15    9.48
  -1   9   2  252.56    9.06
  -1   9   2  285.97    9.09
  -1   9   2  263.76    9.05
  -1   9   2  274.87    7.77
   1   9  -2  267.60    7.46
   1   9  -2  270.96    7.51
  -1   9   2  281.64    8.15
  -1  -9   1  171.79    5.40
   1  -9  -1  170.22    5.39
   1  -9  -1  156.41    5.28
   1   9  -1  160.11    4.78
   1   9  -1  174.66    6.25
   1  -9  -1  175.80    6.05
  -1   9   1  152.45    5.47
  -1  -9   1  172.14    6.16
   1   9  -1  168.08    5.69
  -1   9   1  170.83    6.09
   1   9  -1  158.98    6.36
  -1   9   1  152.10    6.18
  -1   9   1  171.07    6.11
   1   9  -1  161.37    4.87
   1   9  -1  159.07    4.87
   1  -9  -1  145.92    5.39
  -1  -9   0   27.72    1.74
   1  -9   0   24.50    1.66
   1  -9   0   27.40    1.73
   1   9   0   25.46    1.48
   1   9   0   28.31    2.10
  -1   9   0   28.49    1.90
   1   9   0   26.50    2.14
  -1  -9   0   30.77    2.28
  -1   9   0   26.25    2.08
   1   9   0   30.20    2.14
   1   9   0   21.37    2.08
  -1   9   0   26.03    2.11
   1   9   0   28.34    2.18
  -1   9   0   33.17    2.26
   1   9   0   26.36    1.51
  -1  -9   0   25.15    2.13
   1  -9   1  582.07   15.55
  -1  -9  -1  600.10   15.56
   1  -9   1  590.57   15.56
   1   9   1  564.99   15.06
   1   9   1  622.10   16.06
   1   9   1  587.23   16.47
  -1  -9  -1  597.86   16.33
  -1   9  -1  619.78   16.24
  -1   9  -1  583.83   15.96
   1   9   1  586.09   16.32
   1   9   1  525.61   16.33
  -1   9  -1  572.94   16.66
  -1   9  -1  602.38   16.04
   1   9   1  577.41   15.11
   1   9   1  570.13   15.08
  -1  -9  -1  537.14   16.36
  -1  -9  -2   33.73    2.55
  -1  -9  -2   34.07    1.69
  -1   9  -2   33.86    2.42
   1   9   2   30.11    2.36
  -1   9  -2   38.99    2.73
   1  -9   2   33.12    1.98
   1   9   2   33.56    1.84
   1   9   2   33.62    2.42
   1   9   2   38.27    2.50
   1  -9   2   39.73    2.55
  -1  -9  -2   36.95    2.40
  -1   9  -2   36.21    2.42
  -1   9  -2   38.80    2.22
   1   9   2   32.93    2.38
  -1   9  -2   30.80    2.34
   1   9   2   35.80    2.62
  -1   9  -2   33.19    2.10
   1   9   2   37.84    1.85
   1   9   2   35.58    1.85
  -1  -9  -2   31.51    1.72
  -1  -9  -2   34.38    1.92
  -1  -9  -3    1.89    1.16
  -1   9  -3    3.91    1.10
  -1  -9  -3    2.51    0.75
  -1  -9  -3    2.05    1.24
   1   9   3    2.23    0.97
  -1   9  -3    2.52    0.89
   1  -9   3    3.20    0.86
   1   9   3    2.10    0.61
   1   9   3    2.38    0.92
   1  -9   3    2.12    1.03
   1   9   3    3.53    1.45
  -1  -9  -3    2.13    1.02
   1   9   3    2.42    1.04
  -1   9  -3    3.19    1.03
  -1  -9  -3    3.23    1.09
  -1   9  -3    4.10    0.84
   1   9   3    2.05    1.31
  -1  -9  -3    4.94    1.02
   1  -9   3    3.54    0.86
   1   9   3    2.43    0.85
   1   9   4   72.53    4.01
  -1  -9  -4   67.58    3.71
  -1   9  -4   65.05    3.27
  -1  -9  -4   65.12    3.78
  -1  -9  -4   66.14    3.10
  -1   9  -4   62.31    3.67
  -1  -9  -4   67.41    2.77
  -1  -9  -4   63.79    2.84
   1  -9   4   63.69    2.65
   1   9   4   61.25    3.56
   1  -9   4   63.31    2.70
   1  -9   4   65.02    2.69
   1  -9   4   69.09    2.81
  -1   9  -4   67.61    3.46
   1  -9   4   66.46    2.74
  -1  -9  -4   69.14    2.93
  -1  -9  -4   66.29    2.91
   1   9   4   69.53    2.76
   1   9   4   70.81    2.94
   1  -9   4   63.00    2.72
   1   9   4   67.24    2.76
  -1  -9  -4   65.03    2.74
   1   9   4   51.10    3.35
   1   9   4   68.82    3.62
  -1   9  -4   55.56    3.04
   1  -9   4   67.51    3.45
  -1  -9  -4   71.68    3.26
  -1   9  -4   74.20    3.90
   1  -9   4   69.29    2.83
   1   9   4   66.94    3.08
   1  -9   5  244.21    7.19
   1   9   5  230.83    7.49
   1   9   5  232.77    7.40
  -1  -9  -5  232.88    6.99
   1   9   5  266.99    7.84
   1   9   5  222.69    7.32
  -1  -9  -5  226.74    8.21
   1  -9   5  236.01    6.82
  -1  -9  -5  220.11    7.01
   1  -9   5  226.20    6.87
   1   9   5  263.15    7.76
  -1   9  -5  247.86    8.82
  -1  -9  -5  234.46    8.69
  -1  -9  -5  242.15    7.83
   1  -9   5  243.74    7.14
   1  -9   5  244.91    7.07
   1  -9   5  244.65    7.21
   1  -9   5  221.96    6.71
   1  -9   5  243.59    7.30
  -1  -9  -5  244.36    7.27
  -1  -9  -5  237.40    7.23
   1   9   5  238.27    6.86
  -1  -9  -5  225.00    7.23
   1  -9   5  247.29    7.19
   1   9   5  247.13    7.25
   1   9   5  256.66    8.45
  -1  -9  -5  238.39    7.47
   1  -9   5  245.31    8.01
  -1   9  -5  256.78    8.99
   1   9   5  241.82    7.20
   1   9   5  237.75    7.04
  -1   9  -5  237.64    8.31
   1   9   6    0.10    0.86
   1  -9   6    1.13    0.71
   1   9   6    1.02    0.90
  -1  -9  -6   -0.24    1.30
   1   9   6    1.47    1.00
  -1  -9  -6    0.54    0.79
   1  -9   6    0.26    0.61
   1   9   6   -0.06    0.92
   1  -9   6    0.56    0.62
  -1  -9  -6    0.71    0.98
  -1  -9  -6    0.81    1.22
  -1   9  -6    0.21    0.97
   1  -9   6    0.14    0.53
   1  -9   6    0.78    0.67
   1  -9   6    1.37    0.70
  -1  -9  -6    0.95    0.95
   1  -9   6    0.64    0.53
   1  -9   6   -0.05    0.62
  -1  -9  -6    1.16    1.06
  -1  -9  -6    0.17    1.01
   1   9   6    0.37    0.55
   1   9   6    1.17    1.03
   1   9   6    0.94    0.76
   1   9   6    1.06    1.62
   1  -9   6    0.86    0.91
  -1   9  -6    1.02    1.08
   1   9   6    0.97    0.87
   1   9   6    1.01    0.77
  -1   9  -6    1.07    1.03
   1   9   7   37.74    2.51
   1  -9   7   45.76    2.34
   1   9   7   42.56    2.57
  -1  -9  -7   40.88    3.04
  -1  -9  -7   44.16    3.03
   1   9   7   48.18    2.87
  -1  -9  -7   42.12    2.13
   1   9   7   51.11    2.86
   1  -9   7   43.55    2.21
  -1   9  -7   50.72    2.96
   1  -9   7   51.50    2.57
   1  -9   7   43.85    2.09
  -1  -9  -7   46.64    2.54
   1  -9   7   48.40    2.50
   1  -9   7   42.39    1.94
  -1  -9  -7   45.91    2.59
   1   9   7   43.89    1.93
   1  -9   7   45.82    2.37
  -1  -9  -7   41.69    2.45
   1   9   7   46.35    2.56
  -1   9  -7   49.58    3.67
   1   9   7   43.65    2.34
   1   9   7   44.38    2.19
  -1  -9  -7   38.87    2.17
  -1   9  -7   47.93    3.35
   1   9   8   34.10    2.30
  -1  -9  -8   26.03    2.56
  -1  -9  -8   29.08    2.56
  -1  -9  -8   31.88    2.26
   1   9   8   33.89    2.51
   1   9   8   35.50    2.45
   1  -9   8   30.31    1.76
  -1   9  -8   32.99    2.54
   1  -9   8   31.28    2.09
  -1  -9  -8   32.43    2.13
   1  -9   8   34.66    2.13
  -1  -9  -8   30.96    2.14
  -1  -9  -8   31.83    2.24
   1  -9   8   31.83    1.96
   1   9   8   33.06    2.24
   1   9   8   31.28    1.93
  -1   9  -8   32.87    3.11
   1   9   8   25.15    2.15
   1  -9   8   31.98    1.93
  -1  -9  -9    2.75    1.26
   1   9   9    1.83    1.15
  -1   9  -9    2.55    1.22
  -1  -9  -9    1.43    1.18
   1   9   9    1.85    1.16
   1  -9   9    1.77    0.60
   1  -9   9    1.45    0.87
   1  -9   9    1.47    0.79
   1   9   9   -0.10    1.05
   1  -9   9    1.72    0.82
  -1  -9  -9    1.39    1.10
  -1  -9  -9    1.15    1.08
  -1  -9  -9    2.65    1.23
   1  -9   9    2.69    0.80
   1   9   9    1.42    0.97
  -1   9  -9    1.68    1.33
   1  -9   9    2.34    0.74
   1   9   9    1.21    1.11
   1   9   9    1.26    1.03
   1  -9  10   60.54    2.65
   1  -9  10   63.29    2.90
  -1  -9 -10   60.68    2.72
   1  -9  10   61.48    2.97
   1  -9  10   59.89    2.57
  -1  -9 -10   58.67    2.94
   1   9  10   63.56    3.08
   1  -9  10   52.51    2.44
   1   9  10   61.46    3.00
  -1   9 -10   55.18    3.20
  -1   9 -10   62.77    3.92
  -1  -9 -10   62.97    3.06
  -1  -9 -10   60.89    3.02
   1   9  10   65.52    3.23
  -1  -9 -11   37.75    2.18
   1   9  11   38.67    2.24
  -1   9 -11   35.43    1.67
   1   9  11   35.01    2.14
  -1   9 -11   40.73    2.95
   1   9  11   40.58    2.43
  -1  -9 -11   40.56    2.28
  -1  -9 -11   44.16    2.36
   1  -9  11   37.92    1.87
   1  -9  11   37.73    2.04
   1  -9  11   35.82    2.12
   1  -9  12   37.60    1.81
   1  -9  12   39.01    1.92
  -1   9 -12   34.04    1.55
   1   9  12   33.94    1.90
  -1  -9 -12   37.85    1.98
  -1  -9 -12   39.28    1.98
   1   9  12   28.49    1.83
   1  -9  12   37.57    1.82
   1   9  12   32.48    1.95
   1   9  12   37.26    2.14
   1   9  13   21.52    1.38
   1   9  13   19.46    1.28
   1  -9  13   23.53    1.23
   1  -9  13   21.46    1.07
  -1  -9 -13   25.98    1.34
   1  -9  13   25.08    1.35
   1   9  13   22.88    1.27
  -1 -10  13   30.56    1.33
   1 -10 -13   28.44    1.29
   1  10 -12    0.39    0.58
  -1 -10  12    0.52    0.59
  -1 -10  12    1.48    0.52
  -1 -10  12    0.97    0.50
   1  10 -12    0.67    0.79
   1  10 -12    0.56    0.39
   1  10 -12    0.86    0.48
  -1  10  12    0.30    0.64
  -1  10  12    0.28    0.79
   1 -10 -12    0.88    0.65
  -1  10  12    0.66    0.67
  -1 -10  12    0.95    0.59
  -1 -10  11  219.80    6.36
  -1 -10  11  235.51    6.66
  -1 -10  11  228.67    6.54
   1  10 -11  212.41    7.79
   1  10 -11  216.28    7.41
  -1  10  11  226.19    6.77
   1  10 -11  209.24    6.14
   1  10 -11  225.96    6.33
  -1  10  11  229.72    6.90
  -1  10  11  186.53    6.45
   1 -10 -11  201.78    6.19
  -1  10  11  207.67    6.48
  -1 -10  11  236.40    6.72
  -1  10  10    1.00    0.97
   1  10 -10    0.96    0.86
   1  10 -10    0.36    1.04
   1 -10 -10   -0.05    1.17
  -1  10  10    0.61    0.91
  -1  10  10   -0.39    1.11
  -1 -10  10    0.28    0.73
  -1 -10  10    0.24    0.72
  -1  10  10    0.68    0.82
   1 -10 -10    1.04    1.16
  -1  10  10    0.22    0.82
   1 -10 -10   -0.36    0.70
  -1 -10  10    0.67    0.70
  -1 -10  10    0.49    0.63
   1  10 -10    0.42    0.65
  -1  10  10    1.32    0.91
   1  10 -10    0.33    0.55
  -1 -10  10    0.39    0.76
   1  10 -10    0.56    0.90
  -1 -10   9   40.36    1.98
  -1  10   9   43.18    2.59
   1 -10  -9   39.90    3.30
  -1  10   9   45.85    2.73
  -1 -10   9   50.74    2.59
  -1 -10   9   51.41    2.64
   1 -10  -9   45.21    2.55
   1 -10  -9   44.45    2.42
  -1 -10   9   46.75    2.34
  -1  10   9   48.59    2.67
  -1  10   9   46.54    2.40
   1  10  -9   43.74    1.93
  -1  10   9   42.99    2.14
   1  10  -9   46.46    2.17
   1  10  -9   51.49    3.34
   1  10  -9   47.33    3.39
   1  10  -9   45.49    2.10
  -1  10   9   50.40    3.47
  -1 -10   9   46.19    2.38
  -1  10   8   59.56    3.14
   1 -10  -8   54.12    3.86
   1 -10  -8   57.62    3.79
  -1  10   8   63.82    3.29
   1 -10  -8   56.83    2.63
   1  10  -8   70.21    4.11
   1  10  -8   64.44    2.74
  -1  10   8   64.80    4.17
  -1 -10   8   69.93    3.14
  -1 -10   8   72.34    3.22
   1 -10  -8   64.24    3.04
  -1 -10   8   70.84    3.06
  -1  10   8   68.05    3.05
  -1 -10   8   68.36    3.31
  -1  10   8   65.81    2.87
   1  10  -8   63.09    2.59
  -1  10   8   60.74    2.58
  -1  10   8   56.87    3.16
   1 -10  -8   67.63    3.19
  -1 -10   8   63.25    2.97
  -1  10   7  110.95    4.46
  -1 -10   7  104.51    3.87
   1 -10  -7   91.59    5.07
   1  10  -7   94.15    5.23
   1 -10  -7  106.87    3.82
   1 -10  -7  118.40    4.45
   1 -10  -7  115.60    4.36
  -1  10   7  100.38    4.38
   1  10  -7  109.23    4.58
  -1  10   7  122.55    5.81
   1  10  -7  114.30    4.03
   1  10  -7  113.28    5.33
  -1 -10   7  121.56    4.36
   1 -10  -7  105.76    4.12
   1 -10  -7  114.68    4.35
  -1 -10   7  120.73    4.48
  -1 -10   7  108.22    4.18
   1  10  -7  106.10    3.59
  -1  10   7  109.53    4.24
  -1 -10   7  102.72    4.94
   1  10  -7  106.06    4.76
   1  10  -7  119.15    5.89
  -1  10   7  111.02    4.15
  -1  10   7  107.71    3.89
  -1  10   7  121.00    4.63
  -1 -10   7  116.56    4.50
  -1  10   7  114.58    4.58
   1 -10  -7   98.89    3.72
  -1  10   6   46.51    2.65
  -1 -10   6   50.92    2.47
  -1  10   6   48.91    2.79
  -1 -10   6   50.70    2.74
   1 -10  -6   42.78    2.33
  -1 -10   6   50.24    2.57
   1 -10  -6   44.64    2.52
  -1  10   6   32.29    2.44
  -1  10   6   31.35    2.42
  -1  10   6   44.16    2.49
   1  10  -6   46.80    2.08
  -1  10   6   45.81    2.67
   1  10  -6   44.87    2.79
   1  10  -6   49.92    3.24
   1 -10  -6   41.17    3.07
   1  10  -6   41.54    3.18
   1 -10  -6   46.60    2.54
   1 -10  -6   47.16    2.49
  -1  10   6   35.54    2.43
   1 -10  -6   45.36    2.23
  -1 -10   6   44.43    3.11
   1  10  -6   47.66    3.04
   1  10  -6   45.48    3.46
  -1 -10   5   40.57    2.30
   1 -10  -5   41.65    2.16
   1 -10  -5   40.89    2.30
  -1  10   5   37.02    2.32
   1 -10  -5   40.54    2.23
   1 -10  -5   40.38    2.91
  -1  10   5   43.01    3.36
  -1  10   5   42.89    2.57
  -1 -10   5   42.85    2.48
  -1 -10   5   43.30    2.18
   1 -10  -5   38.91    2.31
   1 -10  -5   40.47    2.15
  -1 -10   5   42.92    2.34
  -1 -10   5   41.36    2.28
   1  10  -5   41.25    1.82
  -1  10   5   39.62    2.40
   1  10  -5   42.27    2.75
  -1  10   5   42.61    3.38
   1  10  -5   40.43    2.84
  -1 -10   5   46.36    3.11
   1  10  -5   35.47    2.72
   1 -10  -5   39.94    2.69
   1  10  -5   42.93    3.22
  -1  10   5   34.13    2.44
  -1  10   5   34.04    2.48
  -1  10   4   23.04    1.77
  -1 -10   4   22.16    1.62
   1 -10  -4   23.28    1.67
   1 -10  -4   25.29    1.66
   1 -10  -4   24.84    1.65
   1 -10  -4   19.63    1.99
  -1 -10   4   21.50    1.60
   1 -10  -4   21.92    1.39
  -1 -10   4   23.05    1.47
  -1 -10   4   20.65    1.60
   1 -10  -4   21.74    1.52
  -1 -10   4   22.60    1.60
   1  10  -4   21.13    1.33
  -1 -10   4   21.53    1.82
  -1  10   4   25.73    1.86
  -1  10   4   27.06    1.99
  -1 -10   4   21.18    1.81
   1  10  -4   22.76    2.09
   1  10  -4   21.15    1.93
  -1  10   4   22.31    2.49
  -1  10   4   23.98    2.54
   1  10  -4   26.00    2.48
   1 -10  -4   23.72    2.15
   1  10  -4   20.82    2.21
  -1 -10   4   22.58    2.29
   1 -10  -3    7.39    1.08
   1 -10  -3    6.94    1.01
  -1 -10   3    7.82    0.98
  -1 -10   3    8.35    1.00
   1 -10  -3    7.27    1.29
  -1  10   3    9.94    1.82
   1 -10  -3    6.13    0.87
  -1 -10   3    8.64    1.07
  -1  10   3    6.66    1.68
   1 -10  -3    6.20    1.10
  -1 -10   3    8.10    1.03
  -1 -10   3    8.41    1.02
   1 -10  -3    8.48    1.22
  -1 -10   3   10.22    1.31
   1  10  -3    8.32    1.57
   1 -10  -3    9.49    1.52
  -1  10   3    7.97    0.97
   1  10  -3    9.10    0.88
  -1  10   3    7.72    1.34
  -1  10   3    6.41    1.42
   1 -10  -2  157.50    5.13
  -1 -10   2  160.98    5.06
   1 -10  -2  150.66    5.76
  -1  10   2  164.40    6.39
   1 -10  -2  158.06    5.00
  -1 -10   2  158.59    5.07
  -1  10   2  165.34    6.42
   1 -10  -2  160.76    5.20
  -1 -10   2  144.83    5.10
  -1 -10   2  169.12    5.18
   1 -10  -2  171.04    5.60
  -1  10   2  167.74    5.52
  -1  10   2  123.51    5.37
   1 -10  -2  169.86    6.19
   1  10  -2  178.53    6.64
   1  10  -2  171.61    4.91
   1  10  -2  166.20    4.93
  -1  10   2  159.16    5.15
   1  10  -2  155.84    6.67
  -1  10   2  145.11    6.40
   1 -10  -1  195.84    6.07
  -1  10   1  207.25    7.35
   1 -10  -1  182.52    6.61
   1  10  -1  190.32    7.75
  -1  10   1  184.31    7.51
  -1 -10   1  214.21    6.64
   1 -10  -1  202.41    6.52
   1 -10  -1  219.55    6.67
   1  10  -1  203.12    5.92
   1  10  -1  208.51    7.54
   1  10  -1  216.53    6.93
  -1  10   1  171.27    6.60
   1 -10  -1  219.19    7.37
  -1 -10   1  210.60    7.45
  -1  10   1  220.72    7.48
   1  10  -1  208.66    6.05
  -1  10   1  211.49    6.13
   1  10  -1  210.66    6.04
  -1 -10   1  198.30    6.13
   1 -10   0   72.51    2.87
  -1 -10   0   69.05    2.92
   1  10   0   74.23    3.64
  -1  10   0   78.03    3.74
  -1 -10   0   65.62    3.74
  -1  10   0   75.57    3.72
  -1  10   0   64.24    3.91
  -1  10   0   64.20    3.73
   1  10   0   69.00    3.87
   1 -10   0   74.63    3.21
   1 -10   0   77.17    3.28
  -1 -10   0   79.11    3.29
   1  10   0   74.33    2.80
   1  10   0   78.33    3.57
  -1  10   0   66.92    3.38
   1  10   0   71.79    3.83
  -1 -10   0   74.30    3.83
   1  10   0   74.06    2.85
   1  10   0   74.63    2.85
  -1  10   0   72.62    2.79
  -1 -10   0   73.48    2.93
   1 -10   0   68.54    2.88
   1 -10   0   70.93    3.11
   1 -10   1  220.25    7.01
   1 -10   1  213.81    6.62
  -1 -10  -1  207.58    7.90
  -1  10  -1  236.93    7.61
   1  10   1  234.36    7.93
  -1 -10  -1  216.41    6.67
   1 -10   1  220.45    6.67
  -1  10  -1  236.37    7.59
   1  10   1  209.38    7.81
   1 -10   1  247.33    7.22
   1 -10   1  201.72    6.73
   1 -10   1  228.74    7.12
  -1 -10  -1  242.96    7.22
   1  10   1  230.86    6.67
   1 -10   1  224.61    7.12
  -1  10  -1  233.00    7.68
  -1 -10  -1  244.25    7.96
   1  10   1  244.15    7.61
   1  10   1  202.69    7.75
   1  10   1  233.41    6.73
   1  10   1  233.46    6.70
   1  10   1  190.67    7.77
  -1  10  -1  214.11    8.09
   1 -10   2  250.44    7.57
  -1 -10  -2  256.86    7.71
   1 -10   2  280.27    8.18
  -1 -10  -2  255.41    9.12
  -1  10  -2  254.77    8.95
   1  10   2  280.30    9.16
  -1  10  -2  266.44    8.30
   1 -10   2  269.07    7.73
  -1  10  -2  275.87    8.37
   1  10   2  235.47    8.77
   1 -10   2  298.25    8.23
   1 -10   2  256.99    7.49
   1 -10   2  243.72    7.81
   1 -10   2  279.47    7.91
  -1 -10  -2  258.63    7.71
   1 -10   2  265.01    8.15
  -1 -10  -2  275.23    8.21
   1 -10   2  266.89    7.61
   1  10   2  273.65    7.77
   1  10   2  231.27    8.79
   1 -10   2  277.05    8.94
   1  10   2  290.09    8.76
  -1  10  -2  295.31    9.09
  -1 -10  -2  288.64    8.91
   1  10   2  263.24    7.75
   1  10   2  271.65    7.73
   1  10   2  223.82    8.86
  -1  10  -2  266.20    9.42
   1  10   3  307.68    9.07
   1  10   3  309.14    9.27
   1 -10   3  313.56    9.19
   1 -10   3  284.03    8.46
  -1 -10  -3  310.23    8.77
  -1  10  -3  305.95   10.23
  -1 -10  -3  287.15   10.22
   1  10   3  331.69   10.46
   1 -10   3  294.42    8.66
  -1 -10  -3  302.28    8.50
  -1 -10  -3  293.81    8.71
   1  10   3  274.36    9.88
   1 -10   3  310.47    8.62
   1 -10   3  304.24    8.63
   1 -10   3  336.33    9.10
   1 -10   3  282.48    8.70
   1 -10   3  323.58    8.82
   1 -10   3  296.46    8.94
  -1 -10  -3  314.14    8.86
   1 -10   3  317.14    9.26
   1 -10   3  309.26    8.70
   1  10   3  324.15    8.90
   1 -10   3  305.23    9.90
   1  10   3  251.29    9.74
   1  10   3  342.16   10.00
  -1  10  -3  326.61   10.26
  -1 -10  -3  332.78    9.81
   1  10   3  314.83    8.85
   1 -10   3  285.76    8.41
  -1 -10  -3  300.25    8.70
  -1  10  -3  316.15   10.71
  -1  10  -4  104.19    4.23
   1  10   4  105.57    5.10
  -1 -10  -4   96.41    4.93
  -1 -10  -4   98.85    3.95
  -1  10  -4   93.99    4.84
   1 -10   4   95.27    3.59
  -1 -10  -4   92.34    3.74
   1  10   4   77.22    4.42
   1 -10   4  104.00    3.77
   1 -10   4   95.46    3.59
   1 -10   4   97.20    3.60
   1 -10   4   96.18    3.82
   1 -10   4   91.51    3.67
   1  10   4   98.11    3.55
   1 -10   4  100.15    3.67
   1  10   4   99.75    3.83
   1  10   4  101.15    3.60
   1  10   4  102.26    3.72
   1 -10   4   92.84    3.32
   1 -10   4  102.64    4.05
  -1 -10  -4   94.43    3.64
   1  10   4  105.59    4.73
   1  10   4   76.70    4.44
   1 -10   4   99.37    4.58
  -1 -10  -4   99.54    4.24
  -1  10  -4  104.78    4.97
   1  10   4   98.76    4.06
   1  10   4   88.29    3.82
   1  10   5  481.12   14.64
   1  10   5  436.59   12.90
  -1  10  -5  501.04   13.76
   1 -10   5  489.80   12.56
   1 -10   5  485.12   12.62
   1 -10   5  485.43   12.68
  -1 -10  -5  442.76   14.45
  -1 -10  -5  438.38   13.15
  -1  10  -5  472.49   14.58
  -1 -10  -5  424.53   12.44
   1  10   5  513.90   13.36
   1 -10   5  454.88   12.37
   1 -10   5  431.51   12.09
   1 -10   5  453.66   12.67
  -1 -10  -5  462.08   12.73
   1 -10   5  482.97   12.66
   1  10   5  464.00   12.32
  -1 -10  -5  453.11   12.67
   1  10   5  478.94   12.63
   1  10   5  476.81   12.79
   1  10   5  477.05   12.70
  -1 -10  -5  412.15   12.24
   1  10   5  465.99   12.54
  -1 -10  -5  452.94   12.45
   1  10   5  508.14   13.41
  -1 -10  -5  461.05   13.08
   1  10   5  481.32   14.05
   1 -10   5  464.52   13.62
   1  10   5  319.46   13.37
  -1  10  -5  518.76   14.85
   1 -10   5  471.14   12.65
   1  10   5  417.47   12.88
   1  10   5  402.20   12.70
  -1  10  -6   29.55    2.42
   1 -10   6   26.88    1.66
   1  10   6   32.56    2.30
   1 -10   6   30.94    1.84
  -1 -10  -6   24.23    2.71
  -1 -10  -6   27.74    2.26
  -1  10  -6   30.54    2.82
   1  10   6   26.77    2.23
  -1 -10  -6   27.50    1.80
   1 -10   6   29.57    1.92
   1 -10   6   31.54    1.91
   1 -10   6   28.24    1.67
  -1 -10  -6   31.05    2.10
   1 -10   6   30.64    1.91
   1 -10   6   27.63    1.52
  -1 -10  -6   27.31    2.08
  -1 -10  -6   29.07    2.05
   1  10   6   26.36    1.60
   1  10   6   28.56    1.91
   1  10   6   28.40    1.96
   1  10   6   30.92    1.87
   1  10   6   25.93    2.68
   1 -10   6   30.48    2.28
  -1  10  -6   29.29    2.83
   1  10   6   22.34    1.94
   1 -10   6   28.47    1.83
   1  10   6   23.86    2.00
   1  10   7  353.18   10.58
  -1  10  -7  384.20   11.82
   1 -10   7  365.55   10.11
   1 -10   7  322.15    9.57
   1  10   7  388.93   10.89
  -1 -10  -7  337.11   12.18
  -1 -10  -7  355.29   11.26
  -1  10  -7  355.77   12.33
  -1 -10  -7  370.47   10.54
  -1 -10  -7  346.92    9.83
  -1 -10  -7  364.99   10.42
   1  10   7  363.00   10.94
   1 -10   7  344.61    9.76
   1 -10   7  372.59   10.28
   1 -10   7  378.82   10.46
  -1 -10  -7  365.69   10.40
   1 -10   7  381.77   10.44
  -1 -10  -7  364.00   10.46
   1  10   7  323.23    9.51
  -1 -10  -7  344.50   10.22
   1  10   7  373.91   10.50
   1  10   7  369.73   10.23
   1  10   7  357.41    9.95
  -1  10  -7  391.54   12.68
   1 -10   7  349.15   10.11
   1  10   7  295.30   10.24
   1  10   8   -0.22    0.93
  -1  10  -8    0.93    1.02
   1  10   8    0.07    1.05
  -1 -10  -8    0.86    1.02
   1 -10   8    1.23    0.59
   1  10   8    0.18    1.08
  -1 -10  -8    0.57    1.01
  -1 -10  -8   -0.12    1.31
   1 -10   8    0.51    0.72
  -1 -10  -8    0.91    1.05
   1 -10   8    0.72    0.69
  -1 -10  -8    0.58    1.05
  -1 -10  -8    0.15    1.11
   1 -10   8   -0.04    0.73
   1  10   8   -0.38    0.85
   1  10   8    0.42    0.84
  -1  10  -8    1.28    1.20
   1 -10   8    0.20    0.67
   1  10   8   -0.54    1.08
   1 -10   9    0.56    0.53
   1  10   9    0.23    1.05
   1  10   9   -0.09    1.01
   1  10   9   -0.05    0.92
  -1  10  -9    0.09    0.93
   1 -10   9    0.64    0.73
   1 -10   9    0.93    0.75
  -1 -10  -9    0.58    1.03
   1 -10   9    0.05    0.60
  -1 -10  -9    0.29    1.05
   1 -10   9    0.94    0.71
  -1 -10  -9   -0.08    1.04
   1  10   9    0.53    0.88
  -1  10  -9   -0.57    1.06
   1 -10   9    0.39    0.59
  -1 -10  -9    0.10    1.16
  -1 -10  -9    1.03    1.02
   1  10   9   -0.06    1.06
  -1 -10 -10   10.60    1.40
  -1 -10 -10    9.90    1.25
   1 -10  10   11.34    1.16
   1 -10  10   11.38    1.08
   1  10  10   11.95    1.34
   1  10  10   10.22    1.33
  -1  10 -10   10.33    1.39
  -1  10 -10    9.27    1.60
   1  10  10    8.88    1.53
  -1 -10 -10   10.73    1.52
   1  10  10   11.12    1.50
   1 -10  10   11.57    1.24
   1 -10  10   11.31    1.14
   1  10  11   98.75    3.83
   1  10  11  111.31    4.14
  -1 -10 -11  117.05    4.00
  -1 -10 -11  115.32    3.99
   1  10  11  111.41    3.97
  -1  10 -11  100.89    3.35
   1 -10  11  109.03    3.59
  -1 -10 -11  107.44    3.80
   1 -10  11  111.11    3.71
  -1 -10 -11   97.90    3.49
   1  10  12    1.99    0.74
   1  10  12    2.12    0.84
  -1 -10 -12    2.06    0.84
  -1 -10 -12    2.50    0.86
   1 -10  12    1.65    0.61
   1  10  12    0.98    0.59
  -1 -10 -12    1.18    0.84
   1 -10  12    1.87    0.61
   1 -10  12    1.42    0.50
   1  10  12    2.26    0.66
  -1 -10 -13   29.81    1.27
   1  10  13   29.99    1.46
   1 -10  13   37.05    1.44
   1 -10  13   39.99    1.43
   1  11 -12   23.11    1.18
  -1  11  12   19.22    1.22
  -1 -11  12   16.96    0.88
  -1 -11  12   23.73    1.22
  -1 -11  12   22.08    1.05
  -1 -11  12   25.69    1.27
   1 -11 -12   22.83    1.28
  -1 -11  11  271.38    7.37
   1  11 -11  256.48    7.20
  -1  11  11  262.28    7.67
   1  11 -11  278.01    7.39
  -1  11  11  275.16    7.86
  -1 -11  11  269.33    7.40
  -1 -11  11  288.40    7.64
   1 -11 -11  275.18    7.56
  -1 -11  11  292.10    7.70
   1 -11 -11  255.61    7.28
  -1  11  11  250.08    7.48
  -1 -11  10   15.91    1.33
  -1  11  10    9.67    1.68
  -1  11  10   13.53    1.37
  -1 -11  10   15.65    1.37
   1 -11 -10   17.34    1.33
   1 -11 -10   14.13    1.47
  -1 -11  10   14.11    1.17
   1  11 -10   14.62    1.16
  -1  11  10   15.73    1.43
   1  11 -10   12.76    1.01
   1  11 -10   16.22    1.74
  -1  11  10   10.93    1.31
  -1 -11  10   14.93    1.23
  -1  11  10   13.73    1.54
  -1 -11   9  313.55    8.54
   1 -11  -9  302.14    8.61
   1  11  -9  277.39    9.72
   1  11  -9  302.98    9.84
   1  11  -9  277.19    7.90
  -1  11   9  259.83    8.45
  -1 -11   9  259.53    7.77
  -1  11   9  283.27    8.76
  -1 -11   9  313.19    8.56
   1 -11  -9  284.31    8.33
   1 -11  -9  287.08    8.44
  -1 -11   9  307.09    8.63
  -1 -11   9  292.78    8.27
  -1  11   9  283.65    8.59
   1  11  -9  265.56    7.66
   1  11  -9  285.48    7.99
  -1  11   9  273.17    7.99
  -1 -11   9  267.74    8.18
   1  11  -9  263.38   10.41
   1 -11  -8   49.56    2.73
  -1  11   8   41.35    2.63
  -1 -11   8   53.12    2.60
   1 -11  -8   49.13    2.63
  -1  11   8   47.02    3.47
   1  11  -8   48.28    2.29
   1  11  -8   44.44    3.25
  -1  11   8   46.83    2.77
  -1  11   8   44.45    2.64
  -1 -11   8   43.31    2.18
   1 -11  -8   36.41    3.12
  -1 -11   8   51.99    2.55
  -1 -11   8   47.80    2.50
   1 -11  -8   47.31    2.53
  -1 -11   8   48.46    2.57
  -1 -11   8   48.23    2.46
  -1  11   8   45.99    2.60
  -1  11   8   51.57    2.60
  -1  11   8   43.48    2.11
  -1  11   8   46.75    2.38
   1  11  -8   47.44    2.15
  -1 -11   8   45.88    2.45
   1  11  -8   44.84    3.67
  -1 -11   7  161.40    5.51
   1 -11  -7  172.33    5.67
   1 -11  -7  174.90    5.77
  -1 -11   7  166.73    5.67
   1 -11  -7  155.95    5.12
  -1  11   7  145.80    5.68
   1  11  -7  166.29    5.34
   1  11  -7  152.85    6.61
  -1  11   7  168.95    7.18
  -1  11   7  161.70    5.88
  -1 -11   7  176.62    5.61
  -1 -11   7  170.34    5.76
  -1  11   7  159.52    5.22
  -1  11   7  166.53    5.50
   1 -11  -7  164.30    5.43
  -1 -11   7  176.21    5.78
  -1  11   7  146.91    4.90
  -1  11   7  168.90    5.63
   1  11  -7  161.13    4.92
  -1 -11   7  156.01    5.15
  -1  11   7  156.92    5.74
   1 -11  -7  138.53    6.58
  -1 -11   7  145.16    6.30
   1  11  -7  153.52    7.13
   1  11  -7  149.74    7.33
  -1 -11   6    7.46    1.13
  -1  11   6    5.97    1.27
  -1  11   6    7.83    1.70
  -1  11   6    8.31    1.25
  -1  11   6    7.88    1.16
  -1 -11   6    6.98    1.46
  -1 -11   6    9.92    1.12
   1  11  -6    6.46    1.44
  -1 -11   6    9.47    1.67
   1  11  -6    8.63    1.76
   1 -11  -6    8.74    1.26
  -1 -11   6    9.36    1.22
  -1 -11   6    7.57    1.12
   1  11  -6    7.73    0.95
   1  11  -6    9.28    1.41
   1  11  -6    7.91    1.49
   1 -11  -6    7.20    1.55
  -1  11   6    8.46    1.35
   1 -11  -6    9.00    1.38
  -1 -11   6    7.23    1.07
   1 -11  -6    7.47    1.22
   1 -11  -6    8.19    1.17
  -1  11   6    4.90    1.07
  -1  11   6    4.09    1.03
   1  11  -5  178.22    6.58
  -1  11   5  189.64    7.49
   1 -11  -5  147.22    6.47
   1 -11  -5  166.55    5.43
   1 -11  -5  174.63    5.60
  -1 -11   5  164.23    5.65
   1 -11  -5  157.34    5.02
   1 -11  -5  174.41    5.67
  -1  11   5  153.16    5.78
  -1  11   5  170.15    6.00
  -1 -11   5  161.82    5.55
  -1 -11   5  177.10    5.47
  -1 -11   5  164.20    5.73
   1 -11  -5  164.72    5.35
   1  11  -5  161.55    5.00
  -1 -11   5  173.51    5.68
  -1  11   5  175.95    5.76
   1  11  -5  170.77    7.28
   1  11  -5  161.93    6.56
   1 -11  -5  173.44    6.50
  -1 -11   5  163.48    6.76
  -1  11   5  178.81    5.89
  -1 -11   5  175.13    5.79
  -1  11   5  136.98    6.01
  -1  11   5  133.01    5.99
   1  11  -4  123.85    5.37
  -1  11   4  132.17    6.01
   1 -11  -4  110.66    5.22
   1 -11  -4  126.87    4.43
  -1  11   4  122.05    4.75
  -1 -11   4  115.77    4.03
   1 -11  -4  123.40    4.36
   1 -11  -4  128.84    4.48
  -1 -11   4  114.38    4.47
  -1  11   4  135.85    6.07
  -1 -11   4  121.00    4.44
  -1 -11   4  125.55    4.23
  -1 -11   4  111.36    4.08
  -1 -11   4  118.29    4.49
   1 -11  -4  129.57    4.64
   1 -11  -4  118.40    4.17
   1 -11  -4  130.39    4.91
   1  11  -4  127.28    4.12
  -1 -11   4  130.37    4.55
  -1 -11   4  123.52    4.91
  -1  11   4  126.63    4.60
  -1  11   4  127.26    4.40
  -1 -11   4  126.58    4.62
  -1  11   4  127.16    4.67
  -1  11   4  112.00    5.15
  -1 -11   4  127.73    5.68
   1 -11  -4  132.32    5.42
   1  11  -4  121.87    5.60
   1  11  -4  120.40    5.82
   1 -11  -3  105.95    3.84
  -1 -11   3  100.34    3.99
   1 -11  -3  103.50    3.92
  -1 -11   3  105.16    3.76
   1 -11  -3  102.71    3.74
   1 -11  -3   94.89    4.56
  -1 -11   3  104.90    3.93
  -1 -11   3   98.73    3.68
   1 -11  -3   98.36    3.68
  -1 -11   3  105.78    3.88
  -1  11   3  106.37    5.23
  -1 -11   3   95.94    3.94
   1 -11  -3  105.73    4.05
   1  11  -3  112.37    3.76
   1 -11  -3  107.74    4.37
  -1 -11   3  120.24    4.08
   1 -11  -3  110.65    4.92
   1  11  -3  107.28    5.28
   1  11  -3  119.51    5.07
  -1  11   3  116.13    5.40
  -1  11   3  106.48    4.06
   1  11  -3  112.93    3.64
  -1 -11   3  106.21    4.07
   1  11  -3   94.44    5.31
  -1  11   3   94.84    5.19
  -1  11   2   83.68    4.41
   1 -11  -2   65.82    3.57
  -1 -11   2   72.28    3.20
   1 -11  -2   78.70    3.23
  -1 -11   2   77.48    3.11
  -1 -11   2   77.86    3.12
  -1 -11   2   81.97    3.31
  -1 -11   2   71.68    3.16
   1 -11  -2   82.34    3.29
   1 -11  -2   79.68    3.57
  -1 -11   2   80.53    3.14
   1 -11  -2   76.90    3.47
  -1  11   2   80.97    3.50
   1  11  -2   75.85    4.27
   1 -11  -2   81.96    4.12
  -1 -11   2   71.36    3.05
   1 -11  -2   78.91    3.08
  -1  11   2   87.77    4.47
   1  11  -2   80.91    2.94
   1  11  -2   82.77    3.02
  -1  11   2   83.51    3.30
  -1  11   2   67.97    4.24
   1  11  -2   72.85    4.49
   1  11  -1   62.76    3.83
  -1  11   1   49.74    3.59
   1  11  -1   52.19    3.76
   1 -11  -1   59.52    2.97
   1 -11  -1   64.62    3.10
  -1 -11   1   58.78    2.54
   1  11  -1   64.64    2.53
  -1 -11   1   60.87    3.03
   1  11  -1   62.33    3.23
  -1  11   1   47.39    3.00
   1 -11  -1   66.05    3.64
  -1 -11   1   64.90    3.72
   1  11  -1   55.16    3.58
   1 -11  -1   62.38    2.66
  -1 -11   1   54.14    2.66
  -1  11   1   65.71    3.73
  -1  11   1   64.95    3.71
   1  11  -1   62.84    2.61
   1  11  -1   67.25    2.64
  -1  11   1   58.62    2.64
  -1 -11   1   58.52    2.68
   1 -11   0  108.48    3.99
  -1 -11   0  108.95    4.00
  -1 -11   0  103.90    3.95
   1 -11   0  112.92    3.96
  -1  11   0  117.58    4.99
  -1  11   0  123.95    5.09
  -1 -11   0  103.21    3.77
   1 -11   0  108.88    4.32
  -1 -11   0  115.64    4.42
   1 -11   0  116.46    4.43
   1  11   0  111.35    3.84
   1  11   0  109.71    4.58
  -1  11   0   94.57    4.50
   1  11   0   94.43    4.94
  -1 -11   0  123.07    5.23
   1  11   0  110.56    3.89
   1  11   0  110.83    3.90
   1  11   0  104.80    5.20
  -1  11   0   95.20    5.05
  -1  11   0  112.12    5.49
   1  11   1   41.77    2.40
   1 -11   1   33.17    2.11
   1 -11   1   34.80    2.00
  -1 -11  -1   28.14    2.61
   1  11   1   36.09    2.79
  -1  11  -1   37.68    2.56
  -1 -11  -1   30.86    2.09
   1 -11   1   36.02    1.99
   1  11   1   31.18    2.63
  -1  11  -1   37.02    2.56
   1 -11   1   37.10    2.24
   1 -11   1   39.24    2.16
  -1 -11  -1   35.39    1.96
  -1 -11  -1   37.94    2.31
   1 -11   1   35.31    2.22
   1 -11   1   32.66    1.74
   1  11   1   33.81    1.96
   1  11   1   28.03    2.54
  -1  11  -1   32.88    2.50
  -1 -11  -1   41.27    2.84
   1  11   1   33.00    2.51
   1  11   1   32.34    1.91
   1  11   1   35.42    2.00
  -1  11  -1   34.22    2.97
  -1  11  -1   31.67    2.78
   1  11   1   28.94    2.64
   1  11   2    4.26    1.11
   1  11   2    3.90    1.03
   1 -11   2    3.25    0.86
   1 -11   2    4.20    0.99
  -1 -11  -2    4.36    1.04
  -1 -11  -2    2.93    1.36
   1  11   2    3.61    1.44
  -1 -11  -2    3.06    0.82
   1  11   2    2.78    1.16
   1 -11   2    4.51    0.97
   1 -11   2    5.10    0.76
   1 -11   2    3.70    0.88
  -1 -11  -2    3.70    0.96
   1 -11   2    3.14    0.83
   1 -11   2    4.13    0.77
   1 -11   2    3.45    0.98
  -1 -11  -2    3.91    1.07
   1  11   2    4.12    1.06
   1 -11   2    3.38    1.30
   1  11   2    2.25    1.21
  -1  11  -2    3.69    1.15
   1  11   2    6.81    1.64
  -1 -11  -2    5.08    1.29
   1  11   2    3.73    1.01
   1  11   2    4.72    1.03
   1  11   2    2.71    1.13
  -1  11  -2    4.44    1.40
   1  11   3  761.29   21.06
   1  11   3  730.98   20.75
   1 -11   3  810.39   21.11
  -1 -11  -3  771.69   20.20
  -1 -11  -3  794.68   20.57
   1 -11   3  770.20   20.26
  -1 -11  -3  715.74   22.27
   1  11   3  834.78   22.57
   1 -11   3  801.96   20.54
  -1 -11  -3  778.54   20.26
   1  11   3  690.39   21.97
   1 -11   3  812.38   20.36
   1 -11   3  879.46   20.98
   1 -11   3  810.42   20.36
   1 -11   3  733.91   20.45
   1 -11   3  833.44   20.62
  -1 -11  -3  792.89   20.62
   1 -11   3  756.32   20.73
   1  11   3  787.18   20.44
  -1 -11  -3  802.59   21.21
   1 -11   3  843.57   20.54
   1  11   3  818.78   20.68
   1  11   3  611.20   21.66
  -1  11  -3  839.10   22.33
   1 -11   3  841.97   22.13
   1  11   3  831.99   21.85
  -1 -11  -3  840.12   21.83
   1  11   3  820.94   20.68
  -1  11  -3  767.17   22.81
   1  11   4  238.65    8.20
   1  11   4  251.88    8.43
  -1 -11  -4  271.94    8.06
   1 -11   4  257.66    7.65
  -1 -11  -4  264.14    7.91
   1  11   4  286.32    8.82
   1 -11   4  283.22    8.59
  -1 -11  -4  241.09    9.58
  -1  11  -4  256.18    9.63
   1  11   4  284.62    9.96
   1  11   4  275.87    8.84
   1 -11   4  280.77    8.06
  -1 -11  -4  260.59    8.09
   1  11   4  228.57    9.28
   1 -11   4  303.29    8.31
   1 -11   4  280.90    8.04
   1 -11   4  287.48    8.03
   1 -11   4  272.91    8.33
   1 -11   4  254.28    8.01
  -1 -11  -4  273.19    8.22
   1  11   4  274.16    7.94
   1 -11   4  293.78    8.16
   1  11   4  273.97    7.85
   1  11   4  288.03    8.30
  -1  11  -4  288.13    9.80
   1  11   4  192.48    8.88
   1 -11   4  286.02    9.37
  -1 -11  -4  275.12    8.91
   1  11   4  277.53    9.29
   1  11   4  286.21    8.26
  -1  11  -4  268.60   10.17
   1  11   5    9.94    1.48
   1  11   5    9.75    1.42
   1  11   5   12.90    1.66
   1 -11   5   14.22    1.34
  -1 -11  -5   12.43    2.04
  -1  11  -5   12.86    1.91
   1  11   5   11.22    1.61
  -1 -11  -5   11.87    1.30
  -1 -11  -5   10.43    1.33
   1 -11   5   12.13    1.44
   1  11   5   13.46    1.45
   1 -11   5   14.67    1.30
   1 -11   5   12.76    1.27
   1 -11   5   16.08    1.35
  -1 -11  -5   11.94    1.20
   1 -11   5   13.09    1.41
   1 -11   5   11.37    1.04
   1 -11   5   12.31    1.24
   1  11   5   12.53    1.23
   1 -11   5   14.51    1.34
   1  11   5   12.65    1.02
   1  11   5   13.33    1.25
   1  11   5   12.59    1.62
   1  11   5    8.47    1.67
   1  11   5   10.41    2.03
   1 -11   5   12.81    1.76
  -1  11  -5   15.13    2.04
   1  11   5   11.00    1.33
  -1  11  -5   12.50    2.07
  -1  11  -6    7.83    1.34
  -1  11  -6    7.43    1.30
   1  11   6    7.25    1.47
   1 -11   6    7.31    1.02
   1 -11   6    6.61    1.01
  -1  11  -6    8.44    1.66
  -1 -11  -6    5.19    1.66
   1  11   6    6.54    1.41
  -1 -11  -6    6.25    1.14
   1 -11   6    7.03    1.19
  -1 -11  -6    3.98    1.09
  -1 -11  -6    5.89    1.31
   1 -11   6    6.15    1.01
   1 -11   6    7.68    1.09
   1 -11   6    5.57    0.87
   1 -11   6    7.43    1.02
   1 -11   6    5.60    0.75
  -1 -11  -6    5.61    1.09
  -1 -11  -6    6.33    1.33
   1 -11   6    7.31    1.14
   1  11   6    6.24    0.93
   1  11   6    5.94    1.06
   1  11   6    7.36    1.27
   1  11   6    7.41    1.11
   1 -11   6    6.96    1.36
  -1  11  -6    4.86    1.49
   1  11   6    4.34    1.15
   1  11   6    4.40    1.19
   1  11   7    1.34    1.01
  -1  11  -7    2.27    1.04
   1  11   7    2.14    1.17
   1 -11   7    0.59    0.63
  -1 -11  -7    0.69    1.34
  -1 -11  -7    2.66    1.10
   1 -11   7    2.14    0.93
   1  11   7    2.09    1.14
  -1 -11  -7    1.08    1.09
  -1 -11  -7    1.90    0.91
   1 -11   7    1.45    0.76
   1 -11   7    1.74    0.83
   1 -11   7    1.47    0.58
  -1 -11  -7    1.09    1.13
   1 -11   7    3.29    0.81
  -1 -11  -7    2.34    1.01
   1  11   7    2.61    0.66
   1  11   7    1.22    0.81
   1  11   7    1.82    0.99
  -1  11  -7    0.78    1.23
   1  11   7    1.50    1.00
   1 -11   8    7.74    1.17
  -1 -11  -8    6.63    1.31
   1  11   8    6.39    1.43
  -1  11  -8    8.83    1.47
  -1  11  -8    5.38    0.82
   1 -11   8    6.34    0.91
   1  11   8    7.77    1.45
  -1 -11  -8    6.50    1.75
   1 -11   8    8.67    1.15
   1 -11   8    7.53    1.09
  -1 -11  -8    7.21    1.34
  -1 -11  -8    6.85    1.21
   1 -11   8    5.24    0.92
   1 -11   8    6.86    1.05
   1  11   8    5.71    1.12
  -1  11  -8    5.32    1.55
   1  11   8    6.58    1.14
   1  11   8    5.98    1.29
  -1 -11  -9  130.89    4.63
  -1 -11  -9  143.34    4.87
   1 -11   9  140.53    4.71
   1 -11   9  145.48    4.72
   1  11   9  142.13    4.94
   1  11   9  132.09    4.93
  -1  11  -9  137.10    5.77
   1 -11   9  167.74    5.38
  -1 -11  -9  147.86    5.01
   1  11   9  125.06    5.21
   1 -11   9  134.77    4.40
   1  11   9  145.57    5.26
   1 -11   9  149.21    4.93
  -1 -11 -10    2.47    0.99
   1 -11  10    0.90    0.59
   1  11  10    1.97    0.78
   1  11  10    0.58    0.78
  -1  11 -10    0.93    0.72
   1  11  10    1.67    1.04
   1 -11  10    1.27    0.71
   1 -11  10    0.93    0.65
   1 -11  10    0.94    0.61
  -1 -11 -10    1.29    1.00
  -1 -11 -10    1.92    1.10
   1 -11  10    1.70    0.73
   1 -11  11  104.64    3.45
   1 -11  11  105.37    3.27
   1  11  11   98.43    3.71
   1  11  11   85.49    3.38
   1  11  11   99.95    3.47
  -1  11 -11   88.70    2.96
  -1 -11 -11  104.77    3.40
  -1 -11 -11   92.22    3.15
   1 -11  11   88.36    3.09
  -1 -11 -11  109.55    3.61
   1 -11  11  110.39    3.63
   1 -11  12   20.82    1.17
   1 -11  12   22.73    1.19
  -1 -11 -12   20.79    1.19
   1 -12 -12   11.04    0.80
  -1 -12  12    9.01    0.74
  -1 -12  12   11.19    0.72
  -1 -12  12   11.23    0.65
  -1 -12  11  141.71    3.99
  -1 -12  11  134.92    3.87
  -1  12  11   92.50    3.70
   1  12 -11  128.24    3.71
  -1  12  11  126.92    4.02
   1  12 -11  136.09    3.86
  -1  12  11  135.33    4.24
  -1 -12  11  107.53    3.53
   1 -12 -11  128.09    3.77
  -1 -12  11  146.15    4.08
  -1  12  10   49.88    2.33
   1 -12 -10   51.97    2.27
  -1 -12  10   60.96    2.45
   1 -12 -10   44.67    2.34
  -1 -12  10   59.25    2.23
  -1  12  10   54.28    2.40
   1  12 -10   54.48    2.17
  -1  12  10   52.59    2.56
   1  12 -10   52.63    2.95
  -1  12  10   43.29    2.27
   1  12 -10   52.56    1.96
  -1 -12  10   49.68    2.12
   1 -12 -10   36.72    1.92
  -1 -12  10   60.26    2.36
   1 -12  -9    1.03    0.76
  -1 -12   9    0.45    0.69
   1 -12  -9    0.73    0.98
  -1 -12   9    0.82    0.73
  -1  12   9    0.89    0.75
   1 -12  -9    1.22    0.83
  -1  12   9    0.69    1.02
   1  12  -9    0.85    0.89
   1  12  -9    0.73    0.54
  -1  12   9    0.60    0.90
   1  12  -9    0.90    0.63
   1 -12  -9    0.90    1.07
  -1 -12   9    0.37    0.55
  -1 -12   9    0.45    0.65
  -1 -12   9    1.39    0.79
   1 -12  -8   16.63    1.51
  -1 -12   8   15.22    1.44
   1 -12  -8   15.63    1.47
   1  12  -8   13.16    2.08
  -1  12   8   17.27    1.51
  -1  12   8   16.76    1.60
  -1  12   8   15.66    1.69
   1  12  -8   13.88    1.24
  -1  12   8   17.32    2.33
  -1  12   8   16.49    1.65
  -1 -12   8   15.26    1.22
  -1  12   8   17.04    1.45
   1  12  -8   14.95    1.19
   1  12  -8   15.94    1.31
  -1  12   8   10.93    1.50
   1 -12  -8   17.99    1.68
  -1 -12   8   15.23    1.34
   1 -12  -8   17.25    1.60
  -1 -12   8   17.13    1.39
  -1 -12   8   15.36    1.41
   1 -12  -7  176.63    5.64
   1 -12  -7  191.55    6.18
   1 -12  -7  188.54    6.09
  -1  12   7  153.04    6.10
  -1 -12   7  179.30    5.99
   1  12  -7  196.03    5.91
  -1  12   7  170.47    6.20
  -1 -12   7  174.82    5.66
   1  12  -7  191.15    5.76
  -1  12   7  191.42    6.04
  -1 -12   7  192.30    6.20
  -1  12   7  183.52    5.77
  -1 -12   7  198.58    6.01
  -1 -12   7  190.20    6.08
   1 -12  -7  179.20    5.83
  -1 -12   7  193.86    6.22
  -1 -12   7  198.81    6.14
   1 -12  -7  183.87    6.42
  -1  12   7  182.90    6.05
  -1  12   7  192.74    6.18
   1  12  -7  183.40    5.44
  -1  12   7  181.94    6.39
   1  12  -7  158.78    7.52
  -1 -12   7  163.07    6.79
   1  12  -7  156.35    7.71
  -1 -12   6  126.07    4.25
  -1 -12   6  120.29    4.35
  -1  12   6  119.60    4.42
  -1  12   6  117.41    4.23
  -1 -12   6  120.80    4.50
   1 -12  -6  110.63    4.11
  -1 -12   6  117.34    4.46
   1 -12  -6  115.41    4.74
  -1 -12   6  127.16    4.47
  -1  12   6  120.06    4.36
   1  12  -6  121.56    4.00
   1 -12  -6  118.35    4.34
  -1 -12   6  112.68    4.35
  -1  12   6  103.18    4.48
   1 -12  -6  118.52    4.43
   1 -12  -6  115.65    4.15
   1 -12  -6   91.35    5.12
  -1  12   6  122.09    5.95
   1  12  -6  121.32    5.09
  -1  12   6  111.36    4.58
  -1 -12   6  115.47    4.18
   1  12  -6   86.95    5.00
  -1 -12   6  103.72    5.21
   1  12  -6  101.91    5.72
  -1  12   5   14.83    1.65
   1 -12  -5   15.73    1.16
   1 -12  -5   19.30    1.62
   1 -12  -5   19.34    1.56
  -1 -12   5   14.67    1.41
   1 -12  -5   15.82    1.57
   1 -12  -5   13.61    1.89
  -1  12   5   20.35    2.63
   1  12  -5   18.40    2.00
  -1  12   5   16.83    1.81
  -1 -12   5   16.24    1.51
  -1 -12   5   16.22    1.57
  -1 -12   5   16.95    1.31
  -1 -12   5   16.43    1.43
  -1 -12   5   13.46    1.39
   1 -12  -5   14.98    1.39
   1  12  -5   17.44    1.22
  -1 -12   5   16.75    1.49
   1 -12  -5   16.46    1.72
  -1  12   5   19.25    1.83
   1  12  -5   16.54    1.35
   1  12  -5   13.74    2.16
   1  12  -5   15.19    1.95
  -1 -12   5   16.31    2.06
  -1  12   5   20.25    2.03
  -1 -12   5   17.17    1.74
  -1  12   5   10.06    1.56
  -1  12   5   10.55    1.58
   1 -12  -4   -0.09    0.97
  -1  12   4    0.17    0.86
   1 -12  -4    1.06    0.89
   1 -12  -4    0.10    0.56
  -1 -12   4    0.75    0.60
  -1 -12   4   -0.39    0.80
   1 -12  -4    0.66    0.92
  -1 -12   4   -0.18    0.82
  -1  12   4   -0.10    1.50
   1  12  -4    1.43    1.11
  -1 -12   4   -0.04    0.80
  -1 -12   4    1.23    0.68
  -1 -12   4    0.37    0.49
  -1 -12   4   -0.40    0.68
   1  12  -4    0.28    0.68
  -1 -12   4    0.37    0.71
   1 -12  -4    0.17    0.77
   1 -12  -4    0.43    0.91
  -1  12   4   -0.05    1.13
  -1 -12   4    3.67    1.39
   1  12  -4    0.63    1.15
   1 -12  -4    1.32    1.13
   1  12  -4    0.22    1.09
  -1 -12   4    0.64    1.08
  -1  12   4    0.47    1.35
  -1  12   4    1.42    0.85
  -1  12   4    0.40    0.86
  -1 -12   3   18.98    1.65
   1 -12  -3   20.17    1.49
  -1  12   3   23.35    2.61
   1  12  -3   26.41    2.40
  -1 -12   3   20.18    1.62
  -1 -12   3   17.87    1.46
  -1  12   3   21.78    1.91
  -1 -12   3   22.98    1.82
   1  12  -3   22.41    1.42
  -1 -12   3   19.05    1.59
   1  12  -3   22.75    1.52
   1 -12  -3   23.07    1.95
  -1 -12   3   22.87    1.62
   1 -12  -3   21.02    1.79
  -1  12   3   21.49    1.81
   1  12  -3   20.56    2.40
   1  12  -3   15.53    2.18
   1 -12  -3   24.33    2.33
  -1 -12   3   22.64    2.44
   1 -12  -3   20.83    1.56
  -1 -12   3   19.93    1.54
  -1 -12   3   17.96    1.54
   1 -12  -3   21.68    1.73
   1  12  -3   17.32    2.35
   1  12  -2   39.42    3.42
  -1  12   2   44.16    3.53
   1  12  -2   43.70    3.42
   1 -12  -2   47.25    2.77
   1  12  -2   51.05    2.36
   1 -12  -2   44.21    2.64
  -1 -12   2   48.72    2.34
  -1  12   2   48.89    2.54
   1  12  -2   42.74    3.33
   1 -12  -2   54.72    3.39
  -1  12   2   51.99    2.57
   1  12  -2   50.74    2.29
  -1 -12   2   43.45    2.40
   1  12  -2   51.44    2.25
  -1 -12   2   45.64    2.36
   1 -12  -2   49.06    2.53
   1  12  -2   49.44    3.29
  -1  12   2   50.80    3.52
  -1 -12   2   42.05    2.37
   1 -12  -2   45.33    2.30
  -1 -12   2   46.49    2.48
  -1 -12   2   43.69    2.14
  -1  12   1  361.60   13.03
   1  12  -1  351.72   12.80
   1 -12  -1  401.30   11.71
   1  12  -1  407.12   11.01
  -1 -12   1  400.32   10.86
   1 -12  -1  389.62   11.57
  -1  12   1  406.89   11.91
   1  12  -1  333.31   12.43
  -1 -12   1  432.30   12.92
   1 -12  -1  408.79   12.58
  -1  12   1  416.74   12.72
  -1 -12   1  370.60   10.84
   1 -12  -1  385.99   10.97
   1  12  -1  411.61   10.96
   1  12  -1  414.92   10.91
  -1  12   1  402.73   10.90
  -1 -12   1  386.62   11.02
   1  12   0  152.23    5.61
   1 -12   0  150.50    5.14
  -1 -12   0  147.78    5.15
  -1 -12   0  155.40    5.23
  -1 -12   0  158.01    5.24
   1 -12   0  153.30    5.22
  -1  12   0  165.48    6.39
   1 -12   0  165.77    5.83
  -1 -12   0  150.86    4.97
   1 -12   0  166.38    5.56
   1 -12   0  148.87    5.02
  -1 -12   0  156.98    5.72
   1 -12   0  151.23    5.58
   1 -12   0  152.95    5.69
   1  12   0  161.41    5.08
   1 -12   0  166.04    6.52
  -1  12   0  118.08    5.70
   1  12   0  128.43    6.27
  -1 -12   0  169.11    6.62
   1  12   0  161.25    5.15
   1  12   0  164.25    5.20
   1  12   0  132.90    6.49
  -1  12   0  145.99    6.87
   1  12   1  184.62    6.59
   1 -12   1  207.55    6.37
   1 -12   1  196.01    6.72
  -1  12  -1  210.84    7.31
   1 -12   1  199.26    6.32
  -1 -12  -1  191.46    6.31
  -1 -12  -1  202.60    6.31
   1  12   1  177.96    7.61
   1 -12   1  223.66    6.95
  -1 -12  -1  205.91    6.29
   1 -12   1  213.49    6.62
  -1 -12  -1  202.61    6.90
   1 -12   1  203.23    6.04
  -1 -12  -1  204.37    7.06
   1 -12   1  196.93    6.80
   1  12   1  213.15    6.36
  -1  12  -1  205.75    6.13
  -1  12  -1  156.72    7.00
   1  12   1  151.90    7.29
   1  12   1  196.71    7.07
  -1 -12  -1  204.79    7.62
   1  12   1  208.93    6.37
   1  12   1  213.81    6.40
  -1  12  -1  194.21    8.24
  -1  12  -1  178.04    7.85
   1  12   1  178.46    7.78
   1  12   2   69.47    3.42
   1  12   2   78.59    3.76
   1 -12   2   77.12    3.55
   1 -12   2   76.27    3.19
  -1 -12  -2   79.91    3.35
  -1 -12  -2   61.58    4.13
  -1 -12  -2   76.00    3.14
   1  12   2   61.25    4.03
   1 -12   2   81.78    2.99
   1 -12   2   85.39    3.62
  -1 -12  -2   77.91    3.28
   1 -12   2   80.70    3.34
   1 -12   2   77.47    3.60
  -1 -12  -2   85.83    3.82
   1 -12   2   79.86    3.09
   1  12   2   83.63    3.38
   1  12   2   55.85    3.95
  -1  12  -2   59.60    3.84
  -1 -12  -2   82.25    4.21
   1 -12   2   79.45    4.28
   1  12   2   78.34    4.01
   1  12   2   86.81    3.43
   1  12   2   80.18    3.28
   1  12   2   64.13    4.27
  -1  12  -2   70.26    4.48
   1  12   3   42.37    2.58
   1  12   3   41.30    2.69
  -1 -12  -3   46.17    2.31
  -1 -12  -3   49.27    2.55
   1 -12   3   47.36    2.66
   1 -12   3   46.25    2.29
  -1 -12  -3   37.33    3.25
   1  12   3   46.93    3.00
  -1 -12  -3   47.91    2.24
   1 -12   3   45.85    2.40
   1  12   3   36.86    3.08
   1 -12   3   47.17    2.24
   1 -12   3   51.85    2.62
   1 -12   3   44.50    2.17
   1 -12   3   43.64    2.50
  -1 -12  -3   46.31    2.50
   1 -12   3   46.05    2.36
   1  12   3   47.39    2.39
  -1 -12  -3   46.72    2.81
   1 -12   3   47.09    2.30
   1  12   3   48.77    2.58
   1  12   3   47.20    3.20
   1  12   3   31.01    2.94
  -1  12  -3   38.15    3.05
  -1 -12  -3   51.46    3.17
   1 -12   3   49.63    3.26
   1  12   3   50.67    2.57
   1  12   3   48.51    2.49
  -1  12  -3   40.59    3.44
   1  12   4    0.60    0.91
   1  12   4    1.68    1.02
   1 -12   4    0.47    0.80
  -1 -12  -4    0.90    1.58
  -1 -12  -4    1.42    0.67
   1 -12   4    1.02    0.72
  -1 -12  -4    0.44    1.26
   1  12   4    1.00    1.14
   1 -12   4    0.97    0.75
  -1 -12  -4    1.56    0.97
   1 -12   4    1.48    0.77
  -1 -12  -4    0.72    1.00
  -1 -12  -4    1.56    0.79
   1  12   4    1.61    0.97
   1 -12   4    1.72    0.67
   1 -12   4    1.41    0.77
   1 -12   4    1.90    0.74
  -1 -12  -4    1.49    1.09
   1 -12   4    1.46    0.83
   1 -12   4    1.35    0.61
   1 -12   4    1.21    0.64
   1 -12   4    1.79    0.78
   1  12   4    1.95    0.82
   1  12   4    1.30    1.20
  -1 -12  -4    0.32    0.97
   1  12   4    0.49    1.05
   1 -12   4    1.94    1.19
  -1 -12  -4    0.37    1.03
  -1  12  -4    0.97    1.00
   1  12   4    2.17    1.56
   1  12   4    0.91    1.01
  -1  12  -4    1.10    1.19
   1  12   5  188.86    7.04
   1  12   5  200.59    7.30
  -1 -12  -5  235.53    7.07
   1 -12   5  234.83    7.52
  -1 -12  -5  235.28    6.97
   1  12   5  227.57    7.76
  -1 -12  -5  238.72    7.19
   1  12   5  215.85    7.45
   1 -12   5  248.13    7.10
   1 -12   5  232.41    6.97
[truncated: 9,853,960 more chars]
